# Supplementary material for: Ectoparasites enhance survival by suppressing host exploration and limiting dispersal
Source: Nat Commun. 2025 May 9;16:4318. doi: 10.1038/s41467-025-59601-9 (PMC12064801; doi:10.1038/s41467-025-59601-9)
Supplement: Supplementary file 3 — Supplementary Data 1 [file 41467_2025_59601_MOESM3_ESM.xlsx]

## Sheet: PFC
Gene id	Gene name	Gene description	FC(Flea+/Flea-)	Log2FC(Flea+/Flea-)	Pvalue	Padjust	Significant	Regulate
ENSMUSG00000001348	Acp5	acid phosphatase 5, tartrate resistant [Source:MGI Symbol;Acc:MGI:87883]	4.52907	2.17921	0.0379925	1	yes	up
ENSMUSG00000001349	Cnn1	calponin 1 [Source:MGI Symbol;Acc:MGI:104979]	0.448356	-1.15728	0.0150733	1	yes	down
ENSMUSG00000001496	Nkx2-1	NK2 homeobox 1 [Source:MGI Symbol;Acc:MGI:108067]	0.067412	-3.89085	0.0123347	1	yes	down
ENSMUSG00000002020	Ltbp2	latent transforming growth factor beta binding protein 2 [Source:MGI Symbol;Acc:MGI:99502]	0.388755	-1.36307	0.00772462	1	yes	down
ENSMUSG00000002617	Zfp40	zinc finger protein 40 [Source:MGI Symbol;Acc:MGI:99185]	2.04963	1.03536	2.69379e-07	0.000112902	yes	up
ENSMUSG00000006574	Slc4a1	solute carrier family 4 (anion exchanger), member 1 [Source:MGI Symbol;Acc:MGI:109393]	18.3894	4.2008	3.18326e-07	1	yes	up
ENSMUSG00000009350	Mpo	myeloperoxidase [Source:MGI Symbol;Acc:MGI:97137]	58.1282	5.86117	0.000177363	1	yes	up
ENSMUSG00000013766	Ly6g6e	lymphocyte antigen 6 complex, locus G6E [Source:MGI Symbol;Acc:MGI:1917524]	0.472024	-1.08307	0.0473922	0.19672	yes	down
ENSMUSG00000015843	Rxrg	retinoid X receptor gamma [Source:MGI Symbol;Acc:MGI:98216]	0.440644	-1.18231	0.0417829	0.184658	yes	down
ENSMUSG00000016493	Cd46	CD46 antigen, complement regulatory protein [Source:MGI Symbol;Acc:MGI:1203290]	2.08104	1.0573	0.00201503	0.0379629	yes	up
ENSMUSG00000018486	Wnt9b	wingless-type MMTV integration site family, member 9B [Source:MGI Symbol;Acc:MGI:1197020]	0.168273	-2.57112	0.0249803	1	yes	down
ENSMUSG00000020160	Meis1	Meis homeobox 1 [Source:MGI Symbol;Acc:MGI:104717]	0.491572	-1.02453	0.0390482	0.177719	yes	down
ENSMUSG00000020633	Dcdc2c	doublecortin domain containing 2C [Source:MGI Symbol;Acc:MGI:1915761]	4.5701	2.19223	0.0204202	1	yes	up
ENSMUSG00000021040	Slirp	SRA stem-loop interacting RNA binding protein [Source:MGI Symbol;Acc:MGI:1916394]	2.05726	1.04072	1.66699e-08	1.23249e-05	yes	up
ENSMUSG00000021098	4930447C04Rik	RIKEN cDNA 4930447C04 gene [Source:MGI Symbol;Acc:MGI:1923051]	2.09742	1.06862	0.000125761	0.00817835	yes	up
ENSMUSG00000021388	Aspn	asporin [Source:MGI Symbol;Acc:MGI:1913945]	2.27418	1.18535	0.00568122	1	yes	up
ENSMUSG00000022144	Gdnf	glial cell line derived neurotrophic factor [Source:MGI Symbol;Acc:MGI:107430]	0.112101	-3.15713	0.0120285	1	yes	down
ENSMUSG00000022176	Rem2	rad and gem related GTP binding protein 2 [Source:MGI Symbol;Acc:MGI:2155260]	0.493302	-1.01946	0.0126387	0.0959517	yes	down
ENSMUSG00000022584	Ly6c2	lymphocyte antigen 6 complex, locus C2 [Source:MGI Symbol;Acc:MGI:3712069]	2.03903	1.02788	0.0381933	1	yes	up
ENSMUSG00000022651	Retnlg	resistin like gamma [Source:MGI Symbol;Acc:MGI:2667763]	5.76836	2.52816	0.0422607	1	yes	up
ENSMUSG00000022871	Fetub	fetuin beta [Source:MGI Symbol;Acc:MGI:1890221]	6.58363	2.71888	0.0367316	1	yes	up
ENSMUSG00000023391	Dlx2	distal-less homeobox 2 [Source:MGI Symbol;Acc:MGI:94902]	0.486229	-1.04029	0.0488916	0.200318	yes	down
ENSMUSG00000023926	Rhag	Rhesus blood group-associated A glycoprotein [Source:MGI Symbol;Acc:MGI:1202713]	14.9204	3.89922	0.0479501	1	yes	up
ENSMUSG00000023945	Slc5a7	solute carrier family 5 (choline transporter), member 7 [Source:MGI Symbol;Acc:MGI:1927126]	0.411422	-1.28131	0.0356074	1	yes	down
ENSMUSG00000024011	Pi16	peptidase inhibitor 16 [Source:MGI Symbol;Acc:MGI:1921366]	0.390847	-1.35533	0.0280726	1	yes	down
ENSMUSG00000024658	Gm9750	predicted gene 9750 [Source:MGI Symbol;Acc:MGI:3642669]	4.42438	2.14547	0.0385833	1	yes	up
ENSMUSG00000024659	Anxa1	annexin A1 [Source:MGI Symbol;Acc:MGI:96819]	2.13813	1.09635	0.00269787	0.0432934	yes	up
ENSMUSG00000025150	Cbr2	carbonyl reductase 2 [Source:MGI Symbol;Acc:MGI:107200]	2.6642	1.4137	0.0119761	1	yes	up
ENSMUSG00000025270	Alas2	aminolevulinic acid synthase 2, erythroid [Source:MGI Symbol;Acc:MGI:87990]	2.59862	1.37774	3.00637e-08	2.04003e-05	yes	up
ENSMUSG00000025887	Casp12	caspase 12 [Source:MGI Symbol;Acc:MGI:1312922]	2.31103	1.20854	0.00500315	1	yes	up
ENSMUSG00000026322	Htr4	5 hydroxytryptamine (serotonin) receptor 4 [Source:MGI Symbol;Acc:MGI:109246]	0.369607	-1.43593	0.0335718	1	yes	down
ENSMUSG00000026532	Spta1	spectrin alpha, erythrocytic 1 [Source:MGI Symbol;Acc:MGI:98385]	7.36023	2.87975	0.0378503	1	yes	up
ENSMUSG00000026679	Enkur	enkurin, TRPC channel interacting protein [Source:MGI Symbol;Acc:MGI:1918483]	2.23141	1.15795	8.14032e-05	0.00637054	yes	up
ENSMUSG00000026822	Lcn2	lipocalin 2 [Source:MGI Symbol;Acc:MGI:96757]	12.9246	3.69205	1.70628e-07	1	yes	up
ENSMUSG00000027483	Bpifa1	BPI fold containing family A, member 1 [Source:MGI Symbol;Acc:MGI:1338036]	28.157	4.81542	0.0115113	1	yes	up
ENSMUSG00000027843	Ptpn22	protein tyrosine phosphatase, non-receptor type 22 (lymphoid) [Source:MGI Symbol;Acc:MGI:107170]	2.29346	1.19753	0.032291	1	yes	up
ENSMUSG00000027849	Syt6	synaptotagmin VI [Source:MGI Symbol;Acc:MGI:1859544]	0.481754	-1.05363	0.0397758	0.179468	yes	down
ENSMUSG00000028332	Hemgn	hemogen [Source:MGI Symbol;Acc:MGI:2136910]	22.9589	4.52098	0.0197265	1	yes	up
ENSMUSG00000028640	Tfap2c	transcription factor AP-2, gamma [Source:MGI Symbol;Acc:MGI:106032]	0.15438	-2.69544	0.0418989	1	yes	down
ENSMUSG00000029306	Ibsp	integrin binding sialoprotein [Source:MGI Symbol;Acc:MGI:96389]	13.8339	3.79014	0.00968798	1	yes	up
ENSMUSG00000029322	Plac8	placenta-specific 8 [Source:MGI Symbol;Acc:MGI:2445289]	4.75209	2.24856	0.00780064	1	yes	up
ENSMUSG00000029372	Ppbp	pro-platelet basic protein [Source:MGI Symbol;Acc:MGI:1888712]	4.49569	2.16854	0.0309065	1	yes	up
ENSMUSG00000029517	Ankrd7	ankyrin repeat domain 7 [Source:MGI Symbol;Acc:MGI:1922446]	8.47349	3.08296	0.0494101	1	yes	up
ENSMUSG00000029759	Pon3	paraoxonase 3 [Source:MGI Symbol;Acc:MGI:106686]	2.1804	1.12459	0.000813903	1	yes	up
ENSMUSG00000029830	Svopl	SV2 related protein homolog (rat)-like [Source:MGI Symbol;Acc:MGI:2444335]	10.4461	3.38489	0.046531	1	yes	up
ENSMUSG00000030043	Tacr1	tachykinin receptor 1 [Source:MGI Symbol;Acc:MGI:98475]	0.439269	-1.18682	0.0188682	0.120049	yes	down
ENSMUSG00000030069	Prok2	prokineticin 2 [Source:MGI Symbol;Acc:MGI:1354178]	0.206219	-2.27775	0.0388728	1	yes	down
ENSMUSG00000031231	Cox7b	cytochrome c oxidase subunit 7B [Source:MGI Symbol;Acc:MGI:1913392]	2.20959	1.14378	2.42818e-12	8.65038e-09	yes	up
ENSMUSG00000031722	Hp	haptoglobin [Source:MGI Symbol;Acc:MGI:96211]	3.21757	1.68597	0.0468236	1	yes	up
ENSMUSG00000032343	Impg1	interphotoreceptor matrix proteoglycan 1 [Source:MGI Symbol;Acc:MGI:1926876]	0.0819104	-3.60981	0.0341544	1	yes	down
ENSMUSG00000032484	Ngp	neutrophilic granule protein [Source:MGI Symbol;Acc:MGI:105983]	30.8957	4.94933	0.0130819	0.0978334	yes	up
ENSMUSG00000032496	Ltf	lactotransferrin [Source:MGI Symbol;Acc:MGI:96837]	39.5527	5.3057	0.00398633	0.0519243	yes	up
ENSMUSG00000034127	Tspan8	tetraspanin 8 [Source:MGI Symbol;Acc:MGI:2384918]	3.544	1.82538	0.00529179	1	yes	up
ENSMUSG00000034151	Zbbx	zinc finger, B-box domain containing [Source:MGI Symbol;Acc:MGI:2674085]	3.83644	1.93977	0.0352388	1	yes	up
ENSMUSG00000034384	Barhl2	BarH like homeobox 2 [Source:MGI Symbol;Acc:MGI:1859314]	0.106768	-3.22745	0.0171798	1	yes	down
ENSMUSG00000035200	Chrnb4	cholinergic receptor, nicotinic, beta polypeptide 4 [Source:MGI Symbol;Acc:MGI:87892]	0.206221	-2.27774	0.0477856	1	yes	down
ENSMUSG00000035692	Isg15	ISG15 ubiquitin-like modifier [Source:MGI Symbol;Acc:MGI:1855694]	2.12024	1.08422	0.00791424	0.0746379	yes	up
ENSMUSG00000035775	Krt20	keratin 20 [Source:MGI Symbol;Acc:MGI:1914059]	3.32076	1.73151	0.00046753	1	yes	up
ENSMUSG00000036109	Mbnl3	muscleblind like splicing factor 3 [Source:MGI Symbol;Acc:MGI:2444912]	4.17542	2.06192	0.0331834	1	yes	up
ENSMUSG00000036198	Arhgap36	Rho GTPase activating protein 36 [Source:MGI Symbol;Acc:MGI:1922654]	0.354979	-1.49419	0.026576	1	yes	down
ENSMUSG00000038357	Camp	cathelicidin antimicrobial peptide [Source:MGI Symbol;Acc:MGI:108443]	23.8039	4.57312	0.0220667	1	yes	up
ENSMUSG00000038677	Scube3	signal peptide, CUB domain, EGF-like 3 [Source:MGI Symbol;Acc:MGI:3045253]	0.497455	-1.00736	0.0380507	0.175363	yes	down
ENSMUSG00000039236	Isg20	interferon-stimulated protein [Source:MGI Symbol;Acc:MGI:1928895]	2.34545	1.22986	0.00806008	1	yes	up
ENSMUSG00000040809	Chil3	chitinase-like 3 [Source:MGI Symbol;Acc:MGI:1330860]	31.9079	4.99584	0.049801	1	yes	up
ENSMUSG00000040856	Dlk1	delta like non-canonical Notch ligand 1 [Source:MGI Symbol;Acc:MGI:94900]	0.159277	-2.65039	0.0333527	0.16355	yes	down
ENSMUSG00000041062	Mslnl	mesothelin-like [Source:MGI Symbol;Acc:MGI:3607710]	3.29467	1.72013	0.0280785	1	yes	up
ENSMUSG00000042379	Esm1	endothelial cell-specific molecule 1 [Source:MGI Symbol;Acc:MGI:1918940]	0.16283	-2.61856	0.0181437	1	yes	down
ENSMUSG00000042938	Gm14117	predicted gene 14117 [Source:MGI Symbol;Acc:MGI:3651328]	0.0494356	-4.33831	0.0379038	1	yes	down
ENSMUSG00000043441	Gpr149	G protein-coupled receptor 149 [Source:MGI Symbol;Acc:MGI:2443628]	0.18973	-2.39798	0.000895686	1	yes	down
ENSMUSG00000043505	Gimap5	GTPase, IMAP family member 5 [Source:MGI Symbol;Acc:MGI:2442232]	2.09654	1.06801	0.0187998	1	yes	up
ENSMUSG00000043832	Clec4a3	C-type lectin domain family 4, member a3 [Source:MGI Symbol;Acc:MGI:1920399]	2.24829	1.16883	0.0426866	1	yes	up
ENSMUSG00000045288	Ush1g	USH1 protein network component sans [Source:MGI Symbol;Acc:MGI:2450757]	0.419424	-1.25352	0.019894	0.123868	yes	down
ENSMUSG00000045679	Slc66a3	solute carrier family 66 member 3 [Source:MGI Symbol;Acc:MGI:2444067]	2.0956	1.06736	6.57005e-05	0.00560225	yes	up
ENSMUSG00000046082	Tmem174	transmembrane protein 174 [Source:MGI Symbol;Acc:MGI:1915594]	9.29571	3.21656	0.0381871	1	yes	up
ENSMUSG00000046463	5930403N24Rik	RIKEN cDNA 5930403N24 gene [Source:MGI Symbol;Acc:MGI:2444171]	0.284896	-1.81149	0.00276798	1	yes	down
ENSMUSG00000046991	Wdr27	WD repeat domain 27 [Source:MGI Symbol;Acc:MGI:1918932]	2.09807	1.06906	0.0201853	1	yes	up
ENSMUSG00000047109	Cldn14	claudin 14 [Source:MGI Symbol;Acc:MGI:1860425]	0.342138	-1.54735	0.0216945	1	yes	down
ENSMUSG00000047259	Mc4r	melanocortin 4 receptor [Source:MGI Symbol;Acc:MGI:99457]	0.415003	-1.26881	0.00276696	1	yes	down
ENSMUSG00000047370	Gm7367	predicted pseudogene 7367 [Source:MGI Symbol;Acc:MGI:3646404]	0.423514	-1.23952	0.0276149	1	yes	down
ENSMUSG00000048368	Omd	osteomodulin [Source:MGI Symbol;Acc:MGI:1350918]	2.50886	1.32703	0.0123471	1	yes	up
ENSMUSG00000049709	Nlrp10	NLR family, pyrin domain containing 10 [Source:MGI Symbol;Acc:MGI:2444084]	0.262132	-1.93163	0.0437434	1	yes	down
ENSMUSG00000050014	Apol10b	apolipoprotein L 10B [Source:MGI Symbol;Acc:MGI:3043522]	2.61463	1.38661	0.0297047	1	yes	up
ENSMUSG00000050063	Klk6	kallikrein related-peptidase 6 [Source:MGI Symbol;Acc:MGI:1343166]	0.353161	-1.5016	0.0429207	1	yes	down
ENSMUSG00000050534	Htr5b	5-hydroxytryptamine (serotonin) receptor 5B [Source:MGI Symbol;Acc:MGI:96284]	0.426953	-1.22785	0.0314198	1	yes	down
ENSMUSG00000051235	Gen1	GEN1, Holliday junction 5' flap endonuclease [Source:MGI Symbol;Acc:MGI:2443149]	2.07217	1.05114	0.0155897	1	yes	up
ENSMUSG00000051537	Gm5124	predicted pseudogene 5124 [Source:MGI Symbol;Acc:MGI:3643622]	0.00355841	-8.13455	0.00221013	1	yes	down
ENSMUSG00000051839	Gypa	glycophorin A [Source:MGI Symbol;Acc:MGI:95880]	18.1134	4.17898	0.00245413	1	yes	up
ENSMUSG00000052305	Hbb-bs	hemoglobin, beta adult s chain [Source:MGI Symbol;Acc:MGI:5474852]	3.06133	1.61416	3.85585e-15	5.49459e-11	yes	up
ENSMUSG00000052525	Spdya	speedy/RINGO cell cycle regulator family, member A [Source:MGI Symbol;Acc:MGI:1918141]	2.06888	1.04885	0.0208712	1	yes	up
ENSMUSG00000054072	Iigp1	interferon inducible GTPase 1 [Source:MGI Symbol;Acc:MGI:1926259]	2.64394	1.40269	0.00884434	0.0785246	yes	up
ENSMUSG00000054134	Umodl1	uromodulin-like 1 [Source:MGI Symbol;Acc:MGI:1929785]	3.91914	1.97054	0.022541	1	yes	up
ENSMUSG00000054626	Xlr	X-linked lymphocyte-regulated [Source:MGI Symbol;Acc:MGI:98976]	2.48488	1.31318	0.0172659	1	yes	up
ENSMUSG00000055865	Tafa3	TAFA chemokine like family member 3 [Source:MGI Symbol;Acc:MGI:3046463]	0.345072	-1.53503	0.032041	1	yes	down
ENSMUSG00000056054	S100a8	S100 calcium binding protein A8 (calgranulin A) [Source:MGI Symbol;Acc:MGI:88244]	34.0311	5.08878	0.00123427	1	yes	up
ENSMUSG00000056071	S100a9	S100 calcium binding protein A9 (calgranulin B) [Source:MGI Symbol;Acc:MGI:1338947]	33.6646	5.07316	8.11196e-05	0.00637054	yes	up
ENSMUSG00000057503	Or5b106	olfactory receptor family 5 subfamily B member 106 [Source:MGI Symbol;Acc:MGI:3031293]	2.44844	1.29186	0.0442963	1	yes	up
ENSMUSG00000059108	Ifitm6	interferon induced transmembrane protein 6 [Source:MGI Symbol;Acc:MGI:2686976]	11.8588	3.56789	0.021548	1	yes	up
ENSMUSG00000059864	Or2y1g	olfactory receptor family 2 subfamily Y member 1G [Source:MGI Symbol;Acc:MGI:3031227]	0.129574	-2.94815	0.0308657	1	yes	down
ENSMUSG00000060441	Trim5	tripartite motif-containing 5 [Source:MGI Symbol;Acc:MGI:3646853]	2.77918	1.47466	0.00496655	1	yes	up
ENSMUSG00000060890	Arr3	arrestin 3, retinal [Source:MGI Symbol;Acc:MGI:2159617]	2.17756	1.12271	0.0118783	1	yes	up
ENSMUSG00000062743	Zfp677	zinc finger protein 677 [Source:MGI Symbol;Acc:MGI:3053207]	2.48753	1.31472	0.00269314	1	yes	up
ENSMUSG00000063260	Syt10	synaptotagmin X [Source:MGI Symbol;Acc:MGI:1859546]	0.394518	-1.34184	0.00415306	0.0531219	yes	down
ENSMUSG00000064337	mt-Rnr1	mitochondrially encoded 12S rRNA [Source:MGI Symbol;Acc:MGI:102493]	2.11067	1.0777	0.000474402	0.0172896	yes	up
ENSMUSG00000064339	mt-Rnr2	mitochondrially encoded 16S rRNA [Source:MGI Symbol;Acc:MGI:102492]	2.032	1.0229	0.000986053	0.0259248	yes	up
ENSMUSG00000064356	mt-Atp8	mitochondrially encoded ATP synthase 8 [Source:MGI Symbol;Acc:MGI:99926]	2.31686	1.21217	0.000167726	0.00961844	yes	up
ENSMUSG00000064360	mt-Nd3	mitochondrially encoded NADH dehydrogenase 3 [Source:MGI Symbol;Acc:MGI:102499]	2.30198	1.20288	0.0232325	0.134907	yes	up
ENSMUSG00000066009	Zfp987	zinc finger protein 987 [Source:MGI Symbol;Acc:MGI:3702694]	9.2127	3.20362	0.0420787	1	yes	up
ENSMUSG00000066197	Gpr139	G protein-coupled receptor 139 [Source:MGI Symbol;Acc:MGI:2685341]	0.237991	-2.07102	0.0353007	1	yes	down
ENSMUSG00000066510	Ankdd1a	ankyrin repeat and death domain containing 1A [Source:MGI Symbol;Acc:MGI:2686319]	0.448201	-1.15778	0.0275952	1	yes	down
ENSMUSG00000067297	Ifit1bl2	interferon induced protein with tetratricopeptide repeats 1B like 2 [Source:MGI Symbol;Acc:MGI:2148249]	2.02338	1.01676	0.0180363	1	yes	up
ENSMUSG00000067724	Gbx1	gastrulation brain homeobox 1 [Source:MGI Symbol;Acc:MGI:95667]	0.12386	-3.01321	0.0287207	1	yes	down
ENSMUSG00000068014	Gm14648	predicted gene 14648 [Source:MGI Symbol;Acc:MGI:3705508]	29.0813	4.86202	0.00397451	1	yes	up
ENSMUSG00000069378	Prdm6	PR domain containing 6 [Source:MGI Symbol;Acc:MGI:2684938]	0.472321	-1.08216	0.0174792	1	yes	down
ENSMUSG00000069743	Zfp820	zinc finger protein 820 [Source:MGI Symbol;Acc:MGI:1922674]	2.72617	1.44688	0.03678	1	yes	up
ENSMUSG00000069917	Hba-a2	hemoglobin alpha, adult chain 2 [Source:MGI Symbol;Acc:MGI:96016]	2.90382	1.53795	3.13259e-07	0.000117472	yes	up
ENSMUSG00000069919	Hba-a1	hemoglobin alpha, adult chain 1 [Source:MGI Symbol;Acc:MGI:96015]	2.94123	1.55642	1.22987e-12	5.8419e-09	yes	up
ENSMUSG00000069972	Rps13-ps2	ribosomal protein S13, pseudogene 2 [Source:MGI Symbol;Acc:MGI:3704295]	70.1369	6.1321	0.00182518	1	yes	up
ENSMUSG00000070443	Gm10291	predicted pseudogene 10291 [Source:MGI Symbol;Acc:MGI:3641638]	11.9516	3.57913	0.0113686	1	yes	up
ENSMUSG00000071047	Ces1a	carboxylesterase 1A [Source:MGI Symbol;Acc:MGI:3648919]	9.98553	3.31984	0.0382767	1	yes	up
ENSMUSG00000072066	Zfp1008	zinc finger protein 1008 [Source:MGI Symbol;Acc:MGI:2443901]	2.28463	1.19196	0.000362069	0.014833	yes	up
ENSMUSG00000072663	Spef2	sperm flagellar 2 [Source:MGI Symbol;Acc:MGI:2443727]	2.59702	1.37686	0.0203688	1	yes	up
ENSMUSG00000072762	4930522L14Rik	RIKEN cDNA 4930522L14 gene [Source:MGI Symbol;Acc:MGI:1925270]	2.41122	1.26977	0.00607358	1	yes	up
ENSMUSG00000072955	Tmsb15l	thymosin beta 15b like [Source:MGI Symbol;Acc:MGI:3026988]	2.89451	1.53332	5.00499e-06	0.000950948	yes	up
ENSMUSG00000072972	Adam4	a disintegrin and metallopeptidase domain 4 [Source:MGI Symbol;Acc:MGI:104731]	5.23201	2.38736	0.0487418	1	yes	up
ENSMUSG00000073274	Gm14636	predicted gene 14636 [Source:MGI Symbol;Acc:MGI:3641976]	3.13139	1.6468	0.00102867	1	yes	up
ENSMUSG00000073400	Trim10	tripartite motif-containing 10 [Source:MGI Symbol;Acc:MGI:1338757]	17.9991	4.16985	0.0144589	1	yes	up
ENSMUSG00000073779	Lrp8os2	low density lipoprotein receptor-related protein 8, apolipoprotein e receptor, opposite strand 2 [Source:MGI Symbol;Acc:MGI:3588233]	0.244089	-2.03452	0.000162521	1	yes	down
ENSMUSG00000073940	Hbb-bt	hemoglobin, beta adult t chain [Source:MGI Symbol;Acc:MGI:5474850]	3.65045	1.86807	1.35735e-14	9.67109e-11	yes	up
ENSMUSG00000073985	Gm10602	predicted gene 10602 [Source:MGI Symbol;Acc:MGI:3708759]	0.450961	-1.14893	0.0102926	1	yes	down
ENSMUSG00000074486	Bglap2	bone gamma-carboxyglutamate protein 2 [Source:MGI Symbol;Acc:MGI:88157]	4.95429	2.30868	0.0298924	1	yes	up
ENSMUSG00000074867	Zfp808	zinc finger protein 808 [Source:MGI Symbol;Acc:MGI:3704127]	2.40789	1.26777	0.0150354	1	yes	up
ENSMUSG00000075144	Or5l13	olfactory receptor family 5 subfamily L member 13 [Source:MGI Symbol;Acc:MGI:3030990]	2.5519	1.35157	0.00681269	1	yes	up
ENSMUSG00000078495	Zfp984	zinc finger protein 984 [Source:MGI Symbol;Acc:MGI:3651978]	2.04678	1.03335	0.0102793	1	yes	up
ENSMUSG00000078502	Zfp268	zinc finger protein 268 [Source:MGI Symbol;Acc:MGI:3651014]	5.18764	2.37508	0.0173036	1	yes	up
ENSMUSG00000078653	Cntd1	cyclin N-terminal domain containing 1 [Source:MGI Symbol;Acc:MGI:1923965]	3.22182	1.68787	0.0476666	1	yes	up
ENSMUSG00000078784	Rbis	ribosomal biogenesis factor [Source:MGI Symbol;Acc:MGI:1916376]	2.35264	1.23428	5.51551e-06	0.00101229	yes	up
ENSMUSG00000078868	Gm14412	predicted gene 14412 [Source:MGI Symbol;Acc:MGI:3652251]	2.82835	1.49996	0.000152119	1	yes	up
ENSMUSG00000078879	Zfp973	zinc finger protein 973 [Source:MGI Symbol;Acc:MGI:3615331]	2.68986	1.42753	0.000252859	0.0122559	yes	up
ENSMUSG00000078881	Gm14434	predicted gene 14434 [Source:MGI Symbol;Acc:MGI:3702417]	3.05334	1.61039	0.0095207	0.0820254	yes	up
ENSMUSG00000078897	Gm4724	predicted gene 4724 [Source:MGI Symbol;Acc:MGI:3782904]	2.43793	1.28566	2.02877e-10	3.61375e-07	yes	up
ENSMUSG00000078932	CN725425	cDNA sequence CN725425 [Source:MGI Symbol;Acc:MGI:3613655]	11.2346	3.48988	0.0478056	1	yes	up
ENSMUSG00000079017	Ifi27l2a	interferon, alpha-inducible protein 27 like 2A [Source:MGI Symbol;Acc:MGI:1924183]	3.38824	1.76054	0.00789473	1	yes	up
ENSMUSG00000079428	Tceal7	transcription elongation factor A (SII)-like 7 [Source:MGI Symbol;Acc:MGI:1915746]	2.12188	1.08534	0.0288746	1	yes	up
ENSMUSG00000079608	Stard6	StAR-related lipid transfer (START) domain containing 6 [Source:MGI Symbol;Acc:MGI:2156774]	2.10668	1.07497	0.00963453	1	yes	up
ENSMUSG00000081670	Gm15697	predicted gene 15697 [Source:MGI Symbol;Acc:MGI:3783138]	9.66685	3.27305	0.0412697	1	yes	up
ENSMUSG00000082144	Gm12788	predicted gene 12788 [Source:MGI Symbol;Acc:MGI:3649859]	8.50667	3.08859	0.0485341	1	yes	up
ENSMUSG00000082724	Gm14416	predicted gene 14416 [Source:MGI Symbol;Acc:MGI:3702407]	2.1292	1.09031	0.0312176	1	yes	up
ENSMUSG00000085035	Gm12031	predicted gene 12031 [Source:MGI Symbol;Acc:MGI:3651406]	3.54409	1.82541	0.0147297	1	yes	up
ENSMUSG00000085041	BB031773	expressed sequence BB031773 [Source:MGI Symbol;Acc:MGI:2140631]	0.38681	-1.3703	0.0271952	1	yes	down
ENSMUSG00000085218	BB218582	expressed sequence BB218582 [Source:MGI Symbol;Acc:MGI:2139448]	2.00241	1.00174	0.0301706	1	yes	up
ENSMUSG00000085241	Snhg3	small nucleolar RNA host gene 3 [Source:MGI Symbol;Acc:MGI:2684817]	2.014	1.01006	0.008019	0.0749899	yes	up
ENSMUSG00000085415	Selenok-ps1	selenoprotein K, pseudogene 1 [Source:MGI Symbol;Acc:MGI:3649370]	11.3141	3.50005	0.0470433	1	yes	up
ENSMUSG00000085444	Gm13936	predicted gene 13936 [Source:MGI Symbol;Acc:MGI:3651878]	5.96004	2.57532	0.0424829	1	yes	up
ENSMUSG00000085549	1700047F07Rik	RIKEN cDNA 1700047F07 gene [Source:MGI Symbol;Acc:MGI:1920570]	2.93679	1.55424	0.045299	1	yes	up
ENSMUSG00000086382	Chrna1os	cholinergic receptor, nicotinic, alpha polypeptide 1 (muscle), opposite strand [Source:MGI Symbol;Acc:MGI:3651120]	2.14779	1.10285	0.0311029	1	yes	up
ENSMUSG00000086732	Gm6117	predicted gene 6117 [Source:MGI Symbol;Acc:MGI:3647032]	4.31392	2.109	0.0105821	1	yes	up
ENSMUSG00000086907	Gm15298	predicted gene 15298 [Source:MGI Symbol;Acc:MGI:3705276]	2.15992	1.11098	0.0338728	1	yes	up
ENSMUSG00000086942	Gm15489	predicted gene 15489 [Source:MGI Symbol;Acc:MGI:3705099]	7.31892	2.87163	0.0373991	1	yes	up
ENSMUSG00000087249	Gm16062	predicted gene 16062 [Source:MGI Symbol;Acc:MGI:3802162]	2.10128	1.07127	0.00969884	1	yes	up
ENSMUSG00000089768	Tmsb15b1	thymosin beta 15b1 [Source:MGI Symbol;Acc:MGI:3843059]	2.08648	1.06107	0.00452789	1	yes	up
ENSMUSG00000089951	Zfp968-ps	zinc finger protein 968, pseudogene [Source:MGI Symbol;Acc:MGI:3702420]	2.37279	1.24658	0.00557485	0.0622095	yes	up
ENSMUSG00000090381	Gm6158	predicted gene 6158 [Source:MGI Symbol;Acc:MGI:3779562]	63.3482	5.98523	0.0137234	1	yes	up
ENSMUSG00000091191	Gm17334	predicted gene, 17334 [Source:MGI Symbol;Acc:MGI:4936968]	2.35067	1.23307	0.0123605	1	yes	up
ENSMUSG00000091421	Gm4202	predicted gene 4202 [Source:MGI Symbol;Acc:MGI:3782379]	0.0527339	-4.24513	0.0453396	1	yes	down
ENSMUSG00000092006	Gm17139	predicted gene 17139 [Source:MGI Symbol;Acc:MGI:4937966]	2.17519	1.12114	0.021718	1	yes	up
ENSMUSG00000092048	Vmn2r85	vomeronasal 2, receptor 85 [Source:MGI Symbol;Acc:MGI:3646965]	3.57345	1.83732	0.0454479	1	yes	up
ENSMUSG00000092283	Gm20412	predicted gene 20412 [Source:MGI Symbol;Acc:MGI:5141877]	14.3359	3.84156	9.48294e-05	1	yes	up
ENSMUSG00000092386	Gm20536	predicted gene 20536 [Source:MGI Symbol;Acc:MGI:5142001]	0.0150791	-6.05131	2.99717e-06	1	yes	down
ENSMUSG00000093467	Gm20659	predicted gene 20659 [Source:MGI Symbol;Acc:MGI:5313106]	3.02374	1.59633	3.99758e-07	0.000129467	yes	up
ENSMUSG00000094065	Ccl21d	chemokine (C-C motif) ligand 21D [Source:MGI Symbol;Acc:MGI:5434896]	119.868	6.9053	0.041473	1	yes	up
ENSMUSG00000094437	Gm9830	predicted gene 9830 [Source:MGI Symbol;Acc:MGI:3704332]	0.075981	-3.71822	0.0491448	1	yes	down
ENSMUSG00000094475	Gm11007	predicted gene 11007 [Source:MGI Symbol;Acc:MGI:3779223]	2.0834	1.05894	4.1557e-12	1.18437e-08	yes	up
ENSMUSG00000095193	Gm20939	predicted gene, 20939 [Source:MGI Symbol;Acc:MGI:5434295]	2.00568	1.00409	0.000110974	0.00782862	yes	up
ENSMUSG00000096006	Gm21596	predicted gene, 21596 [Source:MGI Symbol;Acc:MGI:5434951]	2.7853	1.47783	0.000827215	1	yes	up
ENSMUSG00000096299	Gm21814	predicted gene, 21814 [Source:MGI Symbol;Acc:MGI:5433978]	2.36426	1.24139	0.0451239	1	yes	up
ENSMUSG00000096488	Gm10409	predicted gene 10409 [Source:MGI Symbol;Acc:MGI:3710610]	0.00976884	-6.6776	1.99262e-08	1	yes	down
ENSMUSG00000096574	Gm2956	predicted gene 2956 [Source:MGI Symbol;Acc:MGI:3781134]	3.75882	1.91028	0.0009943	1	yes	up
ENSMUSG00000096701	Gm9285	predicted gene 9285 [Source:MGI Symbol;Acc:MGI:3643136]	4.49726	2.16905	0.0384953	1	yes	up
ENSMUSG00000096917	2500002B13Rik	RIKEN cDNA 2500002B13 gene [Source:MGI Symbol;Acc:MGI:1925603]	2.32028	1.2143	0.0133408	1	yes	up
ENSMUSG00000097029	Gm26560	predicted gene, 26560 [Source:MGI Symbol;Acc:MGI:5477054]	0.384155	-1.38024	0.0317015	1	yes	down
ENSMUSG00000097194	9330175E14Rik	RIKEN cDNA 9330175E14 gene [Source:MGI Symbol;Acc:MGI:2443913]	8.62948	3.10927	0.0475829	1	yes	up
ENSMUSG00000097274	Gm47512	predicted gene, 47512 [Source:MGI Symbol;Acc:MGI:6096503]	0.464515	-1.1062	0.00755226	0.0721795	yes	down
ENSMUSG00000097375	6720427I07Rik	RIKEN cDNA 6720427I07 gene [Source:MGI Symbol;Acc:MGI:1924398]	2.48702	1.31442	7.18748e-06	0.00126771	yes	up
ENSMUSG00000097443	Gm17529	predicted gene, 17529 [Source:MGI Symbol;Acc:MGI:4937163]	10.1361	3.34144	0.0266243	1	yes	up
ENSMUSG00000097464	Gm26736	predicted gene, 26736 [Source:MGI Symbol;Acc:MGI:5477230]	0.0909175	-3.4593	0.0161455	1	yes	down
ENSMUSG00000097504	4930516B21Rik	RIKEN cDNA 4930516B21 gene [Source:MGI Symbol;Acc:MGI:1922364]	0.468299	-1.0945	0.0024053	1	yes	down
ENSMUSG00000097595	1500002F19Rik	RIKEN cDNA 1500002F19 gene [Source:MGI Symbol;Acc:MGI:1923933]	3.23874	1.69543	0.0459809	1	yes	up
ENSMUSG00000097616	1110019D14Rik	RIKEN cDNA 1110019D14 gene [Source:MGI Symbol;Acc:MGI:1923561]	2.14254	1.09932	0.00330933	1	yes	up
ENSMUSG00000098573	Gm27232	predicted gene 27232 [Source:MGI Symbol;Acc:MGI:5521075]	28.0195	4.80836	0.00684	1	yes	up
ENSMUSG00000099061	Gm28050	predicted gene, 28050 [Source:MGI Symbol;Acc:MGI:5547786]	2.56104	1.35673	0.00460242	1	yes	up
ENSMUSG00000099241	Gvin-ps2	GTPase, very large interferon inducible, pseudogene 2 [Source:MGI Symbol;Acc:MGI:5011037]	7.8697	2.97631	0.0383603	1	yes	up
ENSMUSG00000100833	Gm28988	predicted gene 28988 [Source:MGI Symbol;Acc:MGI:5579694]	13.5098	3.75594	0.0208242	1	yes	up
ENSMUSG00000100862	Gm10925	predicted gene 10925 [Source:MGI Symbol;Acc:MGI:3809095]	2.49137	1.31694	3.56454e-05	0.00376257	yes	up
ENSMUSG00000101645	Gm28635	predicted gene 28635 [Source:MGI Symbol;Acc:MGI:5579341]	0.047952	-4.38227	0.00344745	1	yes	down
ENSMUSG00000101939	Gm28438	predicted gene 28438 [Source:MGI Symbol;Acc:MGI:5579144]	2.30704	1.20604	0.00693593	0.0693107	yes	up
ENSMUSG00000102070	Gm28661	predicted gene 28661 [Source:MGI Symbol;Acc:MGI:5579367]	2.09725	1.0685	4.31254e-08	2.67856e-05	yes	up
ENSMUSG00000102205	9430092D12Rik	RIKEN cDNA 9430092D12 gene [Source:MGI Symbol;Acc:MGI:1924677]	3.04079	1.60444	0.0423487	1	yes	up
ENSMUSG00000102425	Gm26616	predicted gene, 26616 [Source:MGI Symbol;Acc:MGI:5477110]	0.177461	-2.49442	0.0029025	1	yes	down
ENSMUSG00000102683	Gm37375	predicted gene, 37375 [Source:MGI Symbol;Acc:MGI:5610603]	0.0294284	-5.08665	0.0362235	1	yes	down
ENSMUSG00000102692	Dchs2	dachsous cadherin related 2 [Source:MGI Symbol;Acc:MGI:2685263]	0.309053	-1.69408	0.00789045	0.0744628	yes	down
ENSMUSG00000102854	C130023A14Rik	RIKEN cDNA C130023A14 gene [Source:MGI Symbol;Acc:MGI:2442654]	2.51864	1.33264	0.0206029	1	yes	up
ENSMUSG00000102940	Gm37551	predicted gene, 37551 [Source:MGI Symbol;Acc:MGI:5610779]	18.0416	4.17325	0.00161322	1	yes	up
ENSMUSG00000103161	Gm38148	predicted gene, 38148 [Source:MGI Symbol;Acc:MGI:5611376]	2.15433	1.10724	0.001046	0.0267682	yes	up
ENSMUSG00000103285	Gm37274	predicted gene, 37274 [Source:MGI Symbol;Acc:MGI:5610502]	0.232783	-2.10294	0.0180787	1	yes	down
ENSMUSG00000103428	Gm20754	predicted gene, 20754 [Source:MGI Symbol;Acc:MGI:5434110]	2.63488	1.39774	0.00283539	1	yes	up
ENSMUSG00000104010	Gm37366	predicted gene, 37366 [Source:MGI Symbol;Acc:MGI:5610594]	8.89518	3.15302	0.00496402	1	yes	up
ENSMUSG00000104033	Gm37773	predicted gene, 37773 [Source:MGI Symbol;Acc:MGI:5611001]	2.35884	1.23808	0.0300228	1	yes	up
ENSMUSG00000104093	A330015K06Rik	RIKEN cDNA A330015K06 gene [Source:MGI Symbol;Acc:MGI:2443553]	0.471964	-1.08325	0.0229726	1	yes	down
ENSMUSG00000104211	Gm37985	predicted gene, 37985 [Source:MGI Symbol;Acc:MGI:5611213]	2.05866	1.0417	0.0155422	1	yes	up
ENSMUSG00000104459	Gm37824	predicted gene, 37824 [Source:MGI Symbol;Acc:MGI:5611052]	2.10577	1.07435	0.0146567	1	yes	up
ENSMUSG00000104548	Gm43857	predicted gene 43857 [Source:MGI Symbol;Acc:MGI:5663994]	2.53178	1.34015	0.0354152	1	yes	up
ENSMUSG00000104784	Gm42984	predicted gene 42984 [Source:MGI Symbol;Acc:MGI:5663121]	3.09107	1.62811	0.00669848	1	yes	up
ENSMUSG00000105446	Gm42605	predicted gene 42605 [Source:MGI Symbol;Acc:MGI:5662742]	21.2332	4.40825	0.0382086	1	yes	up
ENSMUSG00000106247	Gm43720	predicted gene 43720 [Source:MGI Symbol;Acc:MGI:5663857]	0.0583483	-4.09917	0.00684423	1	yes	down
ENSMUSG00000106288	Gm43593	predicted gene 43593 [Source:MGI Symbol;Acc:MGI:5663730]	3.79211	1.923	0.000593655	1	yes	up
ENSMUSG00000106396	Gm42902	predicted gene 42902 [Source:MGI Symbol;Acc:MGI:5663039]	2.05332	1.03796	0.00106522	0.0268661	yes	up
ENSMUSG00000106447	Gm42957	predicted gene 42957 [Source:MGI Symbol;Acc:MGI:5663094]	0.0741875	-3.75268	0.0494772	1	yes	down
ENSMUSG00000106683	Gm43263	predicted gene 43263 [Source:MGI Symbol;Acc:MGI:5663400]	2.64902	1.40546	0.0266004	1	yes	up
ENSMUSG00000106791	4930553P18Rik	RIKEN cDNA 4930553P18 gene [Source:MGI Symbol;Acc:MGI:1922605]	2.12939	1.09044	0.0077246	1	yes	up
ENSMUSG00000107318	Gm30003	predicted gene, 30003 [Source:MGI Symbol;Acc:MGI:5589162]	0.136882	-2.86899	0.0456094	1	yes	down
ENSMUSG00000107412	Gm20383	predicted gene, 20383 [Source:MGI Symbol;Acc:MGI:5012568]	3.00124	1.58556	0.00395874	1	yes	up
ENSMUSG00000107511	Gm44440	predicted gene, 44440 [Source:MGI Symbol;Acc:MGI:5690832]	2.76575	1.46767	0.00720788	1	yes	up
ENSMUSG00000107633	Gm44078	predicted gene, 44078 [Source:MGI Symbol;Acc:MGI:5690470]	8.78036	3.13428	0.0249843	1	yes	up
ENSMUSG00000107747	Gm5881	predicted gene 5881 [Source:MGI Symbol;Acc:MGI:3779532]	16.9194	4.08061	0.0140135	1	yes	up
ENSMUSG00000107768	Gm36582	predicted gene, 36582 [Source:MGI Symbol;Acc:MGI:5595741]	5.19866	2.37814	0.0473481	1	yes	up
ENSMUSG00000108030	9530062K07Rik	RIKEN cDNA 9530062K07 gene [Source:MGI Symbol;Acc:MGI:1925989]	3.16813	1.66363	0.00665908	1	yes	up
ENSMUSG00000108659	Gm34121	predicted gene, 34121 [Source:MGI Symbol;Acc:MGI:5593280]	3.27546	1.7117	0.0107157	1	yes	up
ENSMUSG00000108880	Gm44560	predicted gene 44560 [Source:MGI Symbol;Acc:MGI:5753136]	6.27624	2.6499	0.00245682	1	yes	up
ENSMUSG00000108917	Gm38451	predicted gene, 38451 [Source:MGI Symbol;Acc:MGI:5621336]	2.18541	1.12791	0.0455821	1	yes	up
ENSMUSG00000109118	Gm32031	predicted gene, 32031 [Source:MGI Symbol;Acc:MGI:5591190]	2.03195	1.02287	0.0384742	1	yes	up
ENSMUSG00000109284	B230311B06Rik	RIKEN cDNA B230311B06 gene [Source:MGI Symbol;Acc:MGI:2686541]	2.10749	1.07552	0.0281087	1	yes	up
ENSMUSG00000109733	Gm33940	predicted gene, 33940 [Source:MGI Symbol;Acc:MGI:5593099]	0.0747997	-3.74082	0.0146207	1	yes	down
ENSMUSG00000109926	Gm45808	predicted gene 45808 [Source:MGI Symbol;Acc:MGI:5804923]	0.0450959	-4.47086	0.0146615	1	yes	down
ENSMUSG00000110335	1700015I17Rik	RIKEN cDNA 1700015I17 gene [Source:MGI Symbol;Acc:MGI:1922784]	0.1057	-3.24196	0.0305421	1	yes	down
ENSMUSG00000110378	Gm45242	predicted gene 45242 [Source:MGI Symbol;Acc:MGI:5791078]	2.95583	1.56356	0.0402885	1	yes	up
ENSMUSG00000110439	Mup22	major urinary protein 22 [Source:MGI Symbol;Acc:MGI:5434675]	11.9695	3.58129	0.0116512	1	yes	up
ENSMUSG00000111202	Gm48275	predicted gene, 48275 [Source:MGI Symbol;Acc:MGI:6097702]	0.226754	-2.1408	0.000613068	1	yes	down
ENSMUSG00000111447	Gm48249	predicted gene, 48249 [Source:MGI Symbol;Acc:MGI:6097661]	0.0848944	-3.55819	0.0125386	1	yes	down
ENSMUSG00000111960	Gm46349	predicted gene, 46349 [Source:MGI Symbol;Acc:MGI:5825986]	0.115192	-3.11788	0.0394152	1	yes	down
ENSMUSG00000112049	Gm48269	predicted gene, 48269 [Source:MGI Symbol;Acc:MGI:6097693]	2.37262	1.24648	0.000219085	0.0112301	yes	up
ENSMUSG00000112358	Gm33869	predicted gene, 33869 [Source:MGI Symbol;Acc:MGI:5593028]	2.8557	1.51385	0.000834289	1	yes	up
ENSMUSG00000112466	Gm29674	predicted gene, 29674 [Source:MGI Symbol;Acc:MGI:5588833]	2.0464	1.03309	4.79768e-05	0.00463126	yes	up
ENSMUSG00000112742	Gm31793	predicted gene, 31793 [Source:MGI Symbol;Acc:MGI:5590952]	2.66967	1.41666	0.0337155	1	yes	up
ENSMUSG00000113362	Gm40557	predicted gene, 40557 [Source:MGI Symbol;Acc:MGI:5623442]	2.28592	1.19278	0.0468714	1	yes	up
ENSMUSG00000113589	Gm48374	predicted gene, 48374 [Source:MGI Symbol;Acc:MGI:6097849]	5.40044	2.43308	0.0110309	1	yes	up
ENSMUSG00000113606	Gm47441	predicted gene, 47441 [Source:MGI Symbol;Acc:MGI:6096395]	0.0749395	-3.73813	0.0476737	1	yes	down
ENSMUSG00000113623	Gm48691	predicted gene, 48691 [Source:MGI Symbol;Acc:MGI:6098320]	6.28811	2.65263	0.0227274	1	yes	up
ENSMUSG00000114025	Gm49331	predicted gene, 49331 [Source:MGI Symbol;Acc:MGI:6121516]	2.98689	1.57864	0.00927844	1	yes	up
ENSMUSG00000114172	Gm36298	predicted gene, 36298 [Source:MGI Symbol;Acc:MGI:5595457]	2.61138	1.38481	0.00485911	1	yes	up
ENSMUSG00000114462	Gm8371	predicted gene 8371 [Source:MGI Symbol;Acc:MGI:3644592]	3.59927	1.8477	0.0324196	1	yes	up
ENSMUSG00000114827	Gm46432	predicted gene, 46432 [Source:MGI Symbol;Acc:MGI:5826069]	6.20323	2.63302	0.0431064	1	yes	up
ENSMUSG00000115263	Gm5089	predicted gene 5089 [Source:MGI Symbol;Acc:MGI:3644731]	2.0491	1.03499	0.00207647	0.0383815	yes	up
ENSMUSG00000115667	Gm10389	predicted gene 10389 [Source:MGI Symbol;Acc:MGI:3641773]	28.3376	4.82465	0.00113408	1	yes	up
ENSMUSG00000115813	Gm46447	predicted gene, 46447 [Source:MGI Symbol;Acc:MGI:5826084]	3.46882	1.79445	0.0218067	1	yes	up
ENSMUSG00000116796	Gm49784	predicted gene, 49784 [Source:MGI Symbol;Acc:MGI:6215305]	0.0519455	-4.26686	0.0199013	1	yes	down
ENSMUSG00000116875	Morf4l1-ps1	mortality factor 4 like 1, pseudogene 1 [Source:MGI Symbol;Acc:MGI:3612158]	54.6038	5.77093	0.000262338	0.0124571	yes	up
ENSMUSG00000116965	Gm36742	predicted gene, 36742 [Source:MGI Symbol;Acc:MGI:5595901]	3.94078	1.97848	0.0231476	1	yes	up
ENSMUSG00000117069	Gm49894	predicted gene, 49894 [Source:MGI Symbol;Acc:MGI:6270585]	2.428	1.27977	0.0307793	1	yes	up
ENSMUSG00000117172	A230051N06Rik	RIKEN cDNA A230051N06 gene [Source:MGI Symbol;Acc:MGI:2444339]	2.14735	1.10256	0.00336609	0.0474344	yes	up
ENSMUSG00000117183	Gm20008	predicted gene, 20008 [Source:MGI Symbol;Acc:MGI:5012193]	2.17091	1.1183	0.000155987	0.00936296	yes	up
ENSMUSG00000118310	Gm50268	predicted gene, 50268 [Source:MGI Symbol;Acc:MGI:6303093]	3.36363	1.75002	0.0334729	1	yes	up
ENSMUSG00000118603	Gm52989	predicted gene, 52989 [Source:MGI Symbol;Acc:MGI:6388873]	0.268932	-1.89469	0.019222	1	yes	down
ENSMUSG00000120012	Gm36220	predicted gene, 36220 [Source:MGI Symbol;Acc:MGI:5595379]	2.03728	1.02665	0.0121581	1	yes	up
ENSMUSG00000120174	4931408D14Rik	RIKEN cDNA 4931408D14 gene [Source:MGI Symbol;Acc:MGI:1924309]	0.324712	-1.62277	0.0304585	1	yes	down
ENSMUSG00000120282	Gm56738	predicted gene, 56738 [Source:MGI Symbol;Acc:MGI:7337389]	2.14131	1.0985	0.00248157	0.0418489	yes	up
ENSMUSG00000120367	Gm57294	predicted gene, 57294 [Source:MGI Symbol;Acc:MGI:7338501]	0.438913	-1.18799	0.0382969	0.176042	yes	down
ENSMUSG00000120391	Gm31308	predicted gene, 31308 [Source:MGI Symbol;Acc:MGI:5590467]	2.01644	1.01181	0.0244105	1	yes	up
ENSMUSG00000120475	Gm57141	predicted gene, 57141 [Source:MGI Symbol;Acc:MGI:7338195]	2.13638	1.09517	0.015346	1	yes	up
ENSMUSG00000120758	Gm56795	predicted gene, 56795 [Source:MGI Symbol;Acc:MGI:7337503]	7.54455	2.91544	0.0151044	1	yes	up
ENSMUSG00000120766	Gm57027	predicted gene, 57027 [Source:MGI Symbol;Acc:MGI:7337967]	2.19383	1.13345	0.0460315	1	yes	up
ENSMUSG00000120939	Gm57044	predicted gene, 57044 [Source:MGI Symbol;Acc:MGI:7338001]	2.04848	1.03455	0.00772722	1	yes	up
ENSMUSG00000120951	Gm46878	predicted gene, 46878 [Source:MGI Symbol;Acc:MGI:5826515]	0.0840573	-3.57248	0.0380058	1	yes	down
ENSMUSG00000120995	Gm51425	predicted gene, 51425 [Source:MGI Symbol;Acc:MGI:6365015]	2.32894	1.21967	0.00224028	0.0398055	yes	up
ENSMUSG00000121444	-	novel transcript	2.64222	1.40175	0.0294126	1	yes	up
ENSMUSG00000121501	-	novel transcript	3.38864	1.76071	0.000568584	1	yes	up
ENSMUSG00000121605	Ahsp	alpha hemoglobin stabilizing protein [Source:NCBI gene (formerly Entrezgene);Acc:170812]	11.0747	3.4692	0.0380133	1	yes	up
ENSMUSG00000121828	-	novel transcript	0.116281	-3.10431	0.0436717	1	yes	down

## Sheet: HC
Gene id	Gene name	Gene description	FC(Flea+/Flea-)	Log2FC(Flea+/Flea-)	Pvalue	Padjust	Significant	Regulate
ENSMUSG00000000766	Oprm1	opioid receptor, mu 1 [Source:MGI Symbol;Acc:MGI:97441]	0.402196	-1.31403	0.026975	0.999979	yes	down
ENSMUSG00000005320	Fgfr4	fibroblast growth factor receptor 4 [Source:MGI Symbol;Acc:MGI:95525]	0.0855824	-3.54654	0.0303651	0.999979	yes	down
ENSMUSG00000005503	Evx1	even-skipped homeobox 1 [Source:MGI Symbol;Acc:MGI:95461]	0.0395618	-4.65975	0.0362415	0.999979	yes	down
ENSMUSG00000006574	Slc4a1	solute carrier family 4 (anion exchanger), member 1 [Source:MGI Symbol;Acc:MGI:109393]	4.82942	2.27185	0.00684885	0.999979	yes	up
ENSMUSG00000007279	Scube2	signal peptide, CUB domain, EGF-like 2 [Source:MGI Symbol;Acc:MGI:1928765]	0.40421	-1.30682	0.0188372	0.999979	yes	down
ENSMUSG00000011171	Vipr2	vasoactive intestinal peptide receptor 2 [Source:MGI Symbol;Acc:MGI:107166]	0.251295	-1.99254	0.00741456	0.999979	yes	down
ENSMUSG00000018698	Lhx1	LIM homeobox protein 1 [Source:MGI Symbol;Acc:MGI:99783]	0.270958	-1.88386	0.00864632	0.999979	yes	down
ENSMUSG00000018822	Sfrp5	secreted frizzled-related sequence protein 5 [Source:MGI Symbol;Acc:MGI:1860298]	0.272074	-1.87793	0.0140924	0.999979	yes	down
ENSMUSG00000020140	Lgr5	leucine rich repeat containing G protein coupled receptor 5 [Source:MGI Symbol;Acc:MGI:1341817]	0.453659	-1.14032	0.0161672	0.999979	yes	down
ENSMUSG00000020160	Meis1	Meis homeobox 1 [Source:MGI Symbol;Acc:MGI:104717]	0.485886	-1.04131	0.0422775	0.999979	yes	down
ENSMUSG00000020164	Kcnmb4os1	potassium large conductance calcium-activated channel, subfamily M, beta member 4, opposite strand 1 [Source:MGI Symbol;Acc:MGI:1914592]	10.947	3.45246	0.0094529	0.999979	yes	up
ENSMUSG00000020673	Tpo	thyroid peroxidase [Source:MGI Symbol;Acc:MGI:98813]	0.095777	-3.38418	0.0138829	0.999979	yes	down
ENSMUSG00000021678	F2rl1	coagulation factor II (thrombin) receptor-like 1 [Source:MGI Symbol;Acc:MGI:101910]	0.347883	-1.52332	0.035728	0.999979	yes	down
ENSMUSG00000021697	Depdc1b	DEP domain containing 1B [Source:MGI Symbol;Acc:MGI:2145425]	0.364362	-1.45656	0.0210379	0.999979	yes	down
ENSMUSG00000021919	Chat	choline acetyltransferase [Source:MGI Symbol;Acc:MGI:88392]	0.235241	-2.08779	0.0475066	0.999979	yes	down
ENSMUSG00000021953	Tdh	L-threonine dehydrogenase [Source:MGI Symbol;Acc:MGI:1926231]	0.0615826	-4.02133	0.01345	0.999979	yes	down
ENSMUSG00000022053	Ebf2	early B cell factor 2 [Source:MGI Symbol;Acc:MGI:894332]	0.277446	-1.84972	0.00248608	0.999979	yes	down
ENSMUSG00000022286	Grhl2	grainyhead like transcription factor 2 [Source:MGI Symbol;Acc:MGI:2182543]	2.98365	1.57708	0.043972	0.999979	yes	up
ENSMUSG00000023243	Kcnk5	potassium channel, subfamily K, member 5 [Source:MGI Symbol;Acc:MGI:1336175]	0.431716	-1.21185	0.00152689	0.999979	yes	down
ENSMUSG00000025163	Cd7	CD7 antigen [Source:MGI Symbol;Acc:MGI:88344]	2.62719	1.39352	0.0293666	0.999979	yes	up
ENSMUSG00000025270	Alas2	aminolevulinic acid synthase 2, erythroid [Source:MGI Symbol;Acc:MGI:87990]	2.56849	1.36092	2.21706e-07	0.000824108	yes	up
ENSMUSG00000025519	Tktl2	transketolase-like 2 [Source:MGI Symbol;Acc:MGI:1921669]	4.77418	2.25525	0.0477257	0.999979	yes	up
ENSMUSG00000026387	Sctr	secretin receptor [Source:MGI Symbol;Acc:MGI:2441720]	0.420299	-1.25051	0.0224771	0.999979	yes	down
ENSMUSG00000026525	Opn3	opsin 3 [Source:MGI Symbol;Acc:MGI:1338022]	0.435403	-1.19958	0.0232259	0.999979	yes	down
ENSMUSG00000027249	F2	coagulation factor II [Source:MGI Symbol;Acc:MGI:88380]	12.0916	3.59593	0.0447463	0.999979	yes	up
ENSMUSG00000028072	Ntrk1	neurotrophic tyrosine kinase, receptor, type 1 [Source:MGI Symbol;Acc:MGI:97383]	0.288159	-1.79506	0.0392856	0.999979	yes	down
ENSMUSG00000028116	Myoz2	myozenin 2 [Source:MGI Symbol;Acc:MGI:1913063]	10.3769	3.37531	0.0472445	0.999979	yes	up
ENSMUSG00000029546	Uncx	UNC homeobox [Source:MGI Symbol;Acc:MGI:108013]	0.174482	-2.51885	0.00459111	0.999979	yes	down
ENSMUSG00000029917	Qrfprl	pyroglutamylated RFamide peptide receptor like [Source:MGI Symbol;Acc:MGI:2441881]	0.36062	-1.47145	0.0196631	0.999979	yes	down
ENSMUSG00000030043	Tacr1	tachykinin receptor 1 [Source:MGI Symbol;Acc:MGI:98475]	0.446317	-1.16386	0.0150383	0.999979	yes	down
ENSMUSG00000030623	Prss23os	protease, serine 23, opposite strand [Source:MGI Symbol;Acc:MGI:1916654]	4.80965	2.26593	0.0422595	0.999979	yes	up
ENSMUSG00000030693	Klk10	kallikrein related-peptidase 10 [Source:MGI Symbol;Acc:MGI:1916790]	2.89386	1.53299	0.0248636	0.999979	yes	up
ENSMUSG00000030713	Klk7	kallikrein related-peptidase 7 (chymotryptic, stratum corneum) [Source:MGI Symbol;Acc:MGI:1346336]	7.45074	2.89738	0.0336114	0.999979	yes	up
ENSMUSG00000030825	Hsd17b14	hydroxysteroid (17-beta) dehydrogenase 14 [Source:MGI Symbol;Acc:MGI:1913315]	0.0944106	-3.40491	0.0444174	0.999979	yes	down
ENSMUSG00000031111	Igsf1	immunoglobulin superfamily, member 1 [Source:MGI Symbol;Acc:MGI:2147913]	0.470484	-1.08778	0.0231259	0.999979	yes	down
ENSMUSG00000031340	Gabre	gamma-aminobutyric acid (GABA) A receptor, subunit epsilon [Source:MGI Symbol;Acc:MGI:1330235]	0.348749	-1.51974	0.0288908	0.999979	yes	down
ENSMUSG00000031344	Gabrq	gamma-aminobutyric acid (GABA) A receptor, subunit theta [Source:MGI Symbol;Acc:MGI:1888498]	0.26868	-1.89604	0.0023591	0.999979	yes	down
ENSMUSG00000031364	Grpr	gastrin releasing peptide receptor [Source:MGI Symbol;Acc:MGI:95836]	0.496943	-1.00885	0.0448562	0.999979	yes	down
ENSMUSG00000032021	Crtam	cytotoxic and regulatory T cell molecule [Source:MGI Symbol;Acc:MGI:1859822]	0.0813505	-3.61971	0.0213686	0.999979	yes	down
ENSMUSG00000032259	Drd2	dopamine receptor D2 [Source:MGI Symbol;Acc:MGI:94924]	0.46219	-1.11344	0.021012	0.999979	yes	down
ENSMUSG00000032368	Zic1	zinc finger protein of the cerebellum 1 [Source:MGI Symbol;Acc:MGI:106683]	0.461738	-1.11485	0.0294735	0.999979	yes	down
ENSMUSG00000032852	Rspo4	R-spondin 4 [Source:MGI Symbol;Acc:MGI:1924467]	0.0926319	-3.43235	0.0396044	0.999979	yes	down
ENSMUSG00000033963	Fancd2os	Fancd2 opposite strand [Source:MGI Symbol;Acc:MGI:1918229]	12.4088	3.63329	0.0367117	0.999979	yes	up
ENSMUSG00000035580	Kcnh8	potassium voltage-gated channel, subfamily H (eag-related), member 8 [Source:MGI Symbol;Acc:MGI:2445160]	0.449155	-1.15471	0.00792209	0.999979	yes	down
ENSMUSG00000036523	Greb1	gene regulated by estrogen in breast cancer protein [Source:MGI Symbol;Acc:MGI:2149712]	0.413097	-1.27545	0.0326294	0.999979	yes	down
ENSMUSG00000038179	Slamf7	SLAM family member 7 [Source:MGI Symbol;Acc:MGI:1922595]	13.8098	3.78762	0.00801263	0.999979	yes	up
ENSMUSG00000038872	Zfhx3	zinc finger homeobox 3 [Source:MGI Symbol;Acc:MGI:99948]	0.411776	-1.28007	0.0369655	0.999979	yes	down
ENSMUSG00000039103	Nexn	nexilin [Source:MGI Symbol;Acc:MGI:1916060]	0.354641	-1.49557	0.039699	0.999979	yes	down
ENSMUSG00000039313	Minar1	membrane integral NOTCH2 associated receptor 1 [Source:MGI Symbol;Acc:MGI:2667167]	0.427138	-1.22723	0.0116237	0.999979	yes	down
ENSMUSG00000040113	Ntmt2	N-terminal Xaa-Pro-Lys N-methyltransferase 2 [Source:MGI Symbol;Acc:MGI:2685053]	3.13142	1.64682	0.00624525	0.999979	yes	up
ENSMUSG00000041730	Drgx	dorsal root ganglia homeobox [Source:MGI Symbol;Acc:MGI:2148204]	0.0374552	-4.73869	0.00257995	0.999979	yes	down
ENSMUSG00000041754	Trem3	triggering receptor expressed on myeloid cells 3 [Source:MGI Symbol;Acc:MGI:1930003]	13.4794	3.75269	0.023287	0.999979	yes	up
ENSMUSG00000042165	Adrm1b	adhesion regulating molecule 1B [Source:MGI Symbol;Acc:MGI:3642386]	2.88555	1.52885	0.0264702	0.999979	yes	up
ENSMUSG00000042258	Isl1	ISL1 transcription factor, LIM/homeodomain [Source:MGI Symbol;Acc:MGI:101791]	0.371336	-1.4292	0.0116314	0.999979	yes	down
ENSMUSG00000042353	Frem3	Fras1 related extracellular matrix protein 3 [Source:MGI Symbol;Acc:MGI:2685641]	0.475907	-1.07125	0.042485	0.999979	yes	down
ENSMUSG00000044056	Efcab9	EF-hand calcium binding domain 9 [Source:MGI Symbol;Acc:MGI:1916556]	0.101624	-3.29869	0.0288694	0.999979	yes	down
ENSMUSG00000044306	4930500M09Rik	RIKEN cDNA 4930500M09 gene [Source:MGI Symbol;Acc:MGI:3630173]	5.71614	2.51504	0.0422392	0.999979	yes	up
ENSMUSG00000044505	Lingo4	leucine rich repeat and Ig domain containing 4 [Source:MGI Symbol;Acc:MGI:2444651]	0.429183	-1.22034	0.0457662	0.999979	yes	down
ENSMUSG00000044681	Cnpy1	canopy FGF signaling regulator 1 [Source:MGI Symbol;Acc:MGI:2442451]	0.186628	-2.42176	0.0389283	0.999979	yes	down
ENSMUSG00000045518	Onecut3	one cut domain, family member 3 [Source:MGI Symbol;Acc:MGI:1891409]	0.105724	-3.24162	0.0131382	0.999979	yes	down
ENSMUSG00000045871	Slitrk6	SLIT and NTRK-like family, member 6 [Source:MGI Symbol;Acc:MGI:2443198]	0.121543	-3.04046	0.00230172	0.999979	yes	down
ENSMUSG00000047507	Baiap3	BAI1-associated protein 3 [Source:MGI Symbol;Acc:MGI:2685783]	0.377451	-1.40564	0.0407593	0.999979	yes	down
ENSMUSG00000048852	Gm12185	predicted gene 12185 [Source:MGI Symbol;Acc:MGI:3652173]	7.6965	2.9442	0.00744983	0.999979	yes	up
ENSMUSG00000049037	Clec4a1	C-type lectin domain family 4, member a1 [Source:MGI Symbol;Acc:MGI:3036291]	4.27137	2.0947	0.0192928	0.999979	yes	up
ENSMUSG00000050108	Bpifc	BPI fold containing family C [Source:MGI Symbol;Acc:MGI:3026884]	0.164824	-2.601	0.029012	0.999979	yes	down
ENSMUSG00000051639	Fbl-ps2	fibrillarin, pseudogene 2 [Source:MGI Symbol;Acc:MGI:3644887]	0.0507072	-4.30166	0.0472041	0.999979	yes	down
ENSMUSG00000052305	Hbb-bs	hemoglobin, beta adult s chain [Source:MGI Symbol;Acc:MGI:5474852]	2.53014	1.33922	4.46556e-10	4.42642e-06	yes	up
ENSMUSG00000053081	1700069B07Rik	RIKEN cDNA 1700069B07 gene [Source:MGI Symbol;Acc:MGI:1923863]	2.18078	1.12485	0.0472965	0.999979	yes	up
ENSMUSG00000054450	Gm9945	predicted gene 9945 [Source:MGI Symbol;Acc:MGI:3641652]	5.72807	2.51805	0.0367332	0.999979	yes	up
ENSMUSG00000055323	Gm9967	predicted gene 9967 [Source:MGI Symbol;Acc:MGI:3704300]	2.26932	1.18226	0.03885	0.999979	yes	up
ENSMUSG00000055333	Fat2	FAT atypical cadherin 2 [Source:MGI Symbol;Acc:MGI:2685369]	0.287202	-1.79986	0.0326173	0.999979	yes	down
ENSMUSG00000055602	Tcp10b	t-complex protein 10b [Source:MGI Symbol;Acc:MGI:98542]	4.05221	2.01871	0.0337735	0.999979	yes	up
ENSMUSG00000056501	Cebpb	CCAAT/enhancer binding protein (C/EBP), beta [Source:MGI Symbol;Acc:MGI:88373]	2.64309	1.40223	1.73418e-11	2.57846e-07	yes	up
ENSMUSG00000058620	Adra2b	adrenergic receptor, alpha 2b [Source:MGI Symbol;Acc:MGI:87935]	0.262285	-1.93079	0.00335013	0.999979	yes	down
ENSMUSG00000058669	Nkx2-9	NK2 homeobox 9 [Source:MGI Symbol;Acc:MGI:1270158]	0.348445	-1.521	0.03483	0.999979	yes	down
ENSMUSG00000059237	Ppp1r2-ps4	protein phosphatase 1, regulatory (inhibitor) subunit 2, pseudogene 4 [Source:MGI Symbol;Acc:MGI:3645199]	10.0367	3.32721	0.0319154	0.999979	yes	up
ENSMUSG00000059461	Gm7331	predicted gene 7331 [Source:MGI Symbol;Acc:MGI:3644702]	4.34058	2.11789	0.0265295	0.999979	yes	up
ENSMUSG00000061531	Tmem236	transmembrane protein 236 [Source:MGI Symbol;Acc:MGI:1919309]	8.87416	3.14961	0.0441536	0.999979	yes	up
ENSMUSG00000063522	Ly6m	lymphocyte antigen 6 complex, locus M [Source:MGI Symbol;Acc:MGI:1914288]	3.24242	1.69707	0.0476867	0.999979	yes	up
ENSMUSG00000063935	Zar1	zygote arrest 1 [Source:MGI Symbol;Acc:MGI:2180337]	0.310024	-1.68955	0.0385093	0.999979	yes	down
ENSMUSG00000064358	mt-Co3	mitochondrially encoded cytochrome c oxidase III [Source:MGI Symbol;Acc:MGI:102502]	2.61527	1.38696	0.0114627	0.999979	yes	up
ENSMUSG00000066197	Gpr139	G protein-coupled receptor 139 [Source:MGI Symbol;Acc:MGI:2685341]	0.447474	-1.16012	0.0367394	0.999979	yes	down
ENSMUSG00000066443	Gm10163	predicted pseudogene 10163 [Source:MGI Symbol;Acc:MGI:3704341]	0.155349	-2.68641	0.0177864	0.999979	yes	down
ENSMUSG00000069581	Tspear	thrombospondin type laminin G domain and EAR repeats [Source:MGI Symbol;Acc:MGI:2671932]	0.0439717	-4.50728	0.0189162	0.999979	yes	down
ENSMUSG00000069917	Hba-a2	hemoglobin alpha, adult chain 2 [Source:MGI Symbol;Acc:MGI:96016]	2.46177	1.29969	4.13007e-08	0.000175451	yes	up
ENSMUSG00000069919	Hba-a1	hemoglobin alpha, adult chain 1 [Source:MGI Symbol;Acc:MGI:96015]	2.33279	1.22206	7.51799e-09	5.58906e-05	yes	up
ENSMUSG00000070687	Htr1d	5-hydroxytryptamine (serotonin) receptor 1D [Source:MGI Symbol;Acc:MGI:96276]	0.365373	-1.45256	0.0427065	0.999979	yes	down
ENSMUSG00000070908	Gm13288	predicted gene 13288 [Source:MGI Symbol;Acc:MGI:3701985]	0.0440645	-4.50424	0.0190074	0.999979	yes	down
ENSMUSG00000071531	Gprin2	G protein regulated inducer of neurite outgrowth 2 [Source:MGI Symbol;Acc:MGI:2444560]	0.483728	-1.04773	0.00509023	0.999979	yes	down
ENSMUSG00000073413	Ly6g6d	lymphocyte antigen 6 complex, locus G6D [Source:MGI Symbol;Acc:MGI:2148931]	2.45236	1.29417	0.0471614	0.999979	yes	up
ENSMUSG00000073489	Ifi204	interferon activated gene 204 [Source:MGI Symbol;Acc:MGI:96429]	2.72801	1.44785	0.0428831	0.999979	yes	up
ENSMUSG00000073940	Hbb-bt	hemoglobin, beta adult t chain [Source:MGI Symbol;Acc:MGI:5474850]	3.10964	1.63675	4.42564e-12	1.31605e-07	yes	up
ENSMUSG00000075324	Fign	fidgetin [Source:MGI Symbol;Acc:MGI:1890647]	0.449049	-1.15506	0.0257204	0.999979	yes	down
ENSMUSG00000078597	Cyp4a12b	cytochrome P450, family 4, subfamily a, polypeptide 12B [Source:MGI Symbol;Acc:MGI:3611747]	8.39637	3.06977	0.0496212	0.999979	yes	up
ENSMUSG00000078746	Spata31f1d	spermatogenesis associated 31 subfamily F member 1D [Source:MGI Symbol;Acc:MGI:5434294]	0.139909	-2.83744	0.000553899	0.588524	yes	down
ENSMUSG00000078952	Lncenc1	long non-coding RNA, embryonic stem cells expressed 1 [Source:MGI Symbol;Acc:MGI:3780541]	0.248441	-2.00902	0.0178466	0.999979	yes	down
ENSMUSG00000079501	Gm5138	predicted gene 5138 [Source:MGI Symbol;Acc:MGI:3779464]	2.32254	1.21571	0.000647298	0.588524	yes	up
ENSMUSG00000081201	Smt3h2-ps4	SMT3 suppressor of mif two 3 homolog 2, pseudogene 4 (S. cerevisiae) [Source:MGI Symbol;Acc:MGI:2149598]	19.3768	4.27626	0.0490046	0.999979	yes	up
ENSMUSG00000083500	Gm15470	predicted gene 15470 [Source:MGI Symbol;Acc:MGI:3641891]	21.1725	4.40412	0.0132258	0.999979	yes	up
ENSMUSG00000084111	Gm15710	predicted gene 15710 [Source:MGI Symbol;Acc:MGI:3783151]	19.7931	4.30692	0.04695	0.999979	yes	up
ENSMUSG00000084862	Gm16278	predicted gene 16278 [Source:MGI Symbol;Acc:MGI:3826602]	2.00071	1.00051	0.031132	0.999979	yes	up
ENSMUSG00000085560	C230038L03Rik	RIKEN cDNA C230038L03 gene [Source:MGI Symbol;Acc:MGI:3697433]	0.0934081	-3.42031	0.019583	0.999979	yes	down
ENSMUSG00000085761	4930455G09Rik	RIKEN cDNA 4930455G09 gene [Source:MGI Symbol;Acc:MGI:1926167]	0.216539	-2.2073	0.0459002	0.999979	yes	down
ENSMUSG00000085945	2310014F06Rik	RIKEN cDNA 2310014F06 gene [Source:MGI Symbol;Acc:MGI:1916875]	3.94239	1.97907	0.00893734	0.999979	yes	up
ENSMUSG00000086152	Gm11454	predicted gene 11454 [Source:MGI Symbol;Acc:MGI:3650530]	0.224841	-2.15303	0.00944281	0.999979	yes	down
ENSMUSG00000086390	1810019D21Rik	RIKEN cDNA 1810019D21 gene [Source:MGI Symbol;Acc:MGI:1917021]	0.0802502	-3.63935	0.0138857	0.999979	yes	down
ENSMUSG00000086677	Tvp23bos	trans-golgi network vesicle protein 23B, opposite strand [Source:MGI Symbol;Acc:MGI:3649886]	5.58542	2.48167	0.0457514	0.999979	yes	up
ENSMUSG00000087059	Gm12339	predicted gene 12339 [Source:MGI Symbol;Acc:MGI:3650628]	4.92378	2.29977	0.00275548	0.999979	yes	up
ENSMUSG00000087075	Lbhd2	LBH domain containing 2 [Source:MGI Symbol;Acc:MGI:2685744]	0.459194	-1.12282	0.0030385	0.999979	yes	down
ENSMUSG00000087437	Gm13112	predicted gene 13112 [Source:MGI Symbol;Acc:MGI:3701127]	0.221206	-2.17654	0.0448213	0.999979	yes	down
ENSMUSG00000087461	C230014O12Rik	RIKEN cDNA C230014O12 gene [Source:MGI Symbol;Acc:MGI:3045377]	0.228849	-2.12753	0.00747726	0.999979	yes	down
ENSMUSG00000087695	Gm16291	predicted gene 16291 [Source:MGI Symbol;Acc:MGI:3826548]	9.10913	3.18731	0.0351569	0.999979	yes	up
ENSMUSG00000090317	Gm17324	predicted gene, 17324 [Source:MGI Symbol;Acc:MGI:4936958]	3.03282	1.60066	0.0409244	0.999979	yes	up
ENSMUSG00000090356	Teddm3	transmembrane epididymal family member 3 [Source:MGI Symbol;Acc:MGI:1913811]	2.39383	1.25932	0.0361025	0.999979	yes	up
ENSMUSG00000090812	Samd15	sterile alpha motif domain containing 15 [Source:MGI Symbol;Acc:MGI:2685109]	0.455952	-1.13305	0.00863742	0.999979	yes	down
ENSMUSG00000091021	Gm17300	predicted gene, 17300 [Source:MGI Symbol;Acc:MGI:4936934]	2.02903	1.02079	0.0296842	0.999979	yes	up
ENSMUSG00000091230	H1f11-ps	H1.11 linker histone, pseudogene [Source:MGI Symbol;Acc:MGI:3645322]	2.85948	1.51575	0.0177208	0.999979	yes	up
ENSMUSG00000092006	Gm17139	predicted gene 17139 [Source:MGI Symbol;Acc:MGI:4937966]	2.01534	1.01102	0.0205783	0.999979	yes	up
ENSMUSG00000092577	Gm7393	predicted gene 7393 [Source:MGI Symbol;Acc:MGI:3648357]	0.176015	-2.50623	0.0396369	0.999979	yes	down
ENSMUSG00000093587	Gm20554	predicted gene, 20554 [Source:MGI Symbol;Acc:MGI:5295661]	0.0645106	-3.95432	0.0262077	0.999979	yes	down
ENSMUSG00000093909	Gm3883	predicted gene 3883 [Source:MGI Symbol;Acc:MGI:3823028]	2.65015	1.40607	0.000432595	0.559308	yes	up
ENSMUSG00000094018	S100a2	S100 calcium binding protein A2 [Source:MGI Symbol;Acc:MGI:3510999]	7.93543	2.98831	0.0325693	0.999979	yes	up
ENSMUSG00000094420	Igkv10-96	immunoglobulin kappa variable 10-96 [Source:MGI Symbol;Acc:MGI:4439561]	25.7046	4.68395	0.0355347	0.999979	yes	up
ENSMUSG00000095294	Potefam3b	POTE ankyrin domain family member 3B [Source:MGI Symbol;Acc:MGI:5434474]	0.145104	-2.78484	0.0212378	0.999979	yes	down
ENSMUSG00000096953	Gm26571	predicted gene, 26571 [Source:MGI Symbol;Acc:MGI:5477065]	25.8337	4.69118	0.00448808	0.999979	yes	up
ENSMUSG00000097182	A830009L08Rik	RIKEN cDNA A830009L08 gene [Source:MGI Symbol;Acc:MGI:2443762]	2.15517	1.1078	0.0376882	0.999979	yes	up
ENSMUSG00000097482	Gm17634	predicted gene, 17634 [Source:MGI Symbol;Acc:MGI:4937268]	0.170427	-2.55277	0.00222205	0.999979	yes	down
ENSMUSG00000097960	A330074K22Rik	RIKEN cDNA A330074K22 gene [Source:MGI Symbol;Acc:MGI:3045392]	0.437318	-1.19325	0.0126056	0.999979	yes	down
ENSMUSG00000099034	2810039B14Rik	RIKEN cDNA 2810039B14 gene [Source:MGI Symbol;Acc:MGI:1919915]	17.3335	4.11549	0.0347539	0.999979	yes	up
ENSMUSG00000099913	Gm28551	predicted gene 28551 [Source:MGI Symbol;Acc:MGI:5579257]	0.312317	-1.67892	0.0338047	0.999979	yes	down
ENSMUSG00000100241	Slc18a3	solute carrier family 18 (vesicular monoamine), member 3 [Source:MGI Symbol;Acc:MGI:1101061]	0.220533	-2.18093	0.018845	0.999979	yes	down
ENSMUSG00000101133	Gm29050	predicted gene 29050 [Source:MGI Symbol;Acc:MGI:5579756]	0.205941	-2.2797	0.03057	0.999979	yes	down
ENSMUSG00000101645	Gm28635	predicted gene 28635 [Source:MGI Symbol;Acc:MGI:5579341]	0.0165139	-5.92018	0.000145002	0.239552	yes	down
ENSMUSG00000102014	2900009J06Rik	RIKEN cDNA 2900009J06 gene [Source:MGI Symbol;Acc:MGI:1920137]	2.59488	1.37567	0.0272251	0.999979	yes	up
ENSMUSG00000102467	Gm37167	predicted gene, 37167 [Source:MGI Symbol;Acc:MGI:5610395]	7.83877	2.97063	4.50471e-07	0.00148841	yes	up
ENSMUSG00000102632	Gm37786	predicted gene, 37786 [Source:MGI Symbol;Acc:MGI:5611014]	3.47876	1.79858	0.0238141	0.999979	yes	up
ENSMUSG00000102683	Gm37375	predicted gene, 37375 [Source:MGI Symbol;Acc:MGI:5610603]	0.0150849	-6.05075	4.98026e-05	0.0912269	yes	down
ENSMUSG00000102775	Gm38160	predicted gene, 38160 [Source:MGI Symbol;Acc:MGI:5611388]	0.0739464	-3.75738	0.0284989	0.999979	yes	down
ENSMUSG00000103062	Gm37200	predicted gene, 37200 [Source:MGI Symbol;Acc:MGI:5610428]	9.77021	3.28839	0.0271088	0.999979	yes	up
ENSMUSG00000103382	Gm37755	predicted gene, 37755 [Source:MGI Symbol;Acc:MGI:5610983]	0.0872516	-3.51868	0.007651	0.999979	yes	down
ENSMUSG00000104784	Gm42984	predicted gene 42984 [Source:MGI Symbol;Acc:MGI:5663121]	2.63983	1.40045	0.0219384	0.999979	yes	up
ENSMUSG00000104969	Gm43445	predicted gene 43445 [Source:MGI Symbol;Acc:MGI:5663582]	2.16087	1.11161	0.0103055	0.999979	yes	up
ENSMUSG00000105338	Gm43802	predicted gene 43802 [Source:MGI Symbol;Acc:MGI:5663939]	5.06377	2.34021	0.0108625	0.999979	yes	up
ENSMUSG00000105691	Gm42876	predicted gene 42876 [Source:MGI Symbol;Acc:MGI:5663013]	11.9252	3.57594	0.0460909	0.999979	yes	up
ENSMUSG00000105700	Gm42772	predicted gene 42772 [Source:MGI Symbol;Acc:MGI:5662909]	3.47042	1.79511	0.00956291	0.999979	yes	up
ENSMUSG00000106237	Gm8066	predicted gene 8066 [Source:MGI Symbol;Acc:MGI:3646351]	2.58628	1.37088	0.016342	0.999979	yes	up
ENSMUSG00000107928	Gm45140	predicted gene 45140 [Source:MGI Symbol;Acc:MGI:5753716]	5.48605	2.45577	0.000480327	0.571418	yes	up
ENSMUSG00000108748	Gm44579	predicted gene 44579 [Source:MGI Symbol;Acc:MGI:5753155]	9.8974	3.30705	0.0416957	0.999979	yes	up
ENSMUSG00000108905	Gm44618	predicted gene 44618 [Source:MGI Symbol;Acc:MGI:5753194]	0.334215	-1.58115	0.0336555	0.999979	yes	down
ENSMUSG00000109379	Gm44550	predicted gene 44550 [Source:MGI Symbol;Acc:MGI:5753126]	0.319014	-1.64831	0.0218287	0.999979	yes	down
ENSMUSG00000109481	Gm45130	predicted gene 45130 [Source:MGI Symbol;Acc:MGI:5753706]	9.92907	3.31166	0.0324417	0.999979	yes	up
ENSMUSG00000109868	Gm39244	predicted gene, 39244 [Source:MGI Symbol;Acc:MGI:5622129]	0.234641	-2.09148	0.00122934	0.891633	yes	down
ENSMUSG00000109917	Gm45671	predicted gene 45671 [Source:MGI Symbol;Acc:MGI:5791507]	0.0649303	-3.94496	0.0119755	0.999979	yes	down
ENSMUSG00000110086	Smim32	small integral membrane protein 32 [Source:MGI Symbol;Acc:MGI:5791459]	0.44994	-1.15219	0.00664276	0.999979	yes	down
ENSMUSG00000110129	Gm45453	predicted gene 45453 [Source:MGI Symbol;Acc:MGI:5791289]	22.9803	4.52233	0.0386838	0.999979	yes	up
ENSMUSG00000110469	Gm10358	predicted gene 10358 [Source:MGI Symbol;Acc:MGI:3708786]	6.84272	2.77457	0.0222924	0.999979	yes	up
ENSMUSG00000111202	Gm48275	predicted gene, 48275 [Source:MGI Symbol;Acc:MGI:6097702]	201.773	7.65659	0.00191044	0.999979	yes	up
ENSMUSG00000111312	Gm47205	predicted gene, 47205 [Source:MGI Symbol;Acc:MGI:6096005]	2.36313	1.2407	5.21524e-05	0.0912269	yes	up
ENSMUSG00000112336	Gm47766	predicted gene, 47766 [Source:MGI Symbol;Acc:MGI:6096919]	2.42872	1.2802	0.0136661	0.999979	yes	up
ENSMUSG00000112734	Gm47644	predicted gene, 47644 [Source:MGI Symbol;Acc:MGI:6096722]	14.4498	3.85297	0.0296602	0.999979	yes	up
ENSMUSG00000113161	Gm47457	predicted gene, 47457 [Source:MGI Symbol;Acc:MGI:6096418]	2.23267	1.15877	0.0207381	0.999979	yes	up
ENSMUSG00000113302	Gm32219	predicted gene, 32219 [Source:MGI Symbol;Acc:MGI:5591378]	4.65503	2.21879	0.0448536	0.999979	yes	up
ENSMUSG00000113601	Gm48735	predicted gene, 48735 [Source:MGI Symbol;Acc:MGI:6098399]	2.22137	1.15145	0.0200669	0.999979	yes	up
ENSMUSG00000114376	Gm18807	predicted gene, 18807 [Source:MGI Symbol;Acc:MGI:5010992]	21.2065	4.40643	0.000721705	0.588524	yes	up
ENSMUSG00000114446	Gm33524	predicted gene, 33524 [Source:MGI Symbol;Acc:MGI:5592683]	7.3934	2.88624	0.0150544	0.999979	yes	up
ENSMUSG00000114623	Gm34788	predicted gene, 34788 [Source:MGI Symbol;Acc:MGI:5593947]	0.358284	-1.48083	0.0397431	0.999979	yes	down
ENSMUSG00000114788	Gm48899	predicted gene, 48899 [Source:MGI Symbol;Acc:MGI:6098665]	0.0433264	-4.52861	0.000302238	0.427984	yes	down
ENSMUSG00000114860	Gm49291	predicted gene, 49291 [Source:MGI Symbol;Acc:MGI:6118781]	0.39718	-1.33213	0.0224703	0.999979	yes	down
ENSMUSG00000115454	Gm49086	predicted gene, 49086 [Source:MGI Symbol;Acc:MGI:6118474]	0.261456	-1.93536	0.00585659	0.999979	yes	down
ENSMUSG00000117069	Gm49894	predicted gene, 49894 [Source:MGI Symbol;Acc:MGI:6270585]	12.9925	3.69961	0.000559817	0.588524	yes	up
ENSMUSG00000117093	Gm49949	predicted gene, 49949 [Source:MGI Symbol;Acc:MGI:6270668]	0.325635	-1.61867	0.0118797	0.999979	yes	down
ENSMUSG00000117338	Gm49804	predicted gene, 49804 [Source:MGI Symbol;Acc:MGI:6270466]	8.67136	3.11626	0.00397366	0.999979	yes	up
ENSMUSG00000117430	Gm49968	predicted gene, 49968 [Source:MGI Symbol;Acc:MGI:6275235]	10.5105	3.39376	0.0288428	0.999979	yes	up
ENSMUSG00000118171	Gm50390	predicted gene, 50390 [Source:MGI Symbol;Acc:MGI:6303294]	2.3896	1.25677	0.0426645	0.999979	yes	up
ENSMUSG00000120243	Gm56826	predicted gene, 56826 [Source:MGI Symbol;Acc:MGI:7337565]	3.39636	1.76399	0.0185284	0.999979	yes	up
ENSMUSG00000120680	Gm57058	predicted gene, 57058 [Source:MGI Symbol;Acc:MGI:7338029]	7.32217	2.87227	0.0431732	0.999979	yes	up
ENSMUSG00000121019	Gm57163	predicted gene, 57163 [Source:MGI Symbol;Acc:MGI:7338239]	9.1486	3.19355	0.0412613	0.999979	yes	up
ENSMUSG00000121280	Gm57189	predicted gene, 57189 [Source:MGI Symbol;Acc:MGI:7338291]	2.58419	1.36971	0.0405524	0.999979	yes	up
ENSMUSG00002075414	Gm55680	predicted gene, 55680 [Source:MGI Symbol;Acc:MGI:6847827]	11.0771	3.46951	0.0382601	0.999979	yes	up

## Sheet: TH
Gene id	Gene name	Gene description	FC(Flea+/Flea-)	Log2FC(Flea+/Flea-)	Pvalue	Padjust	Significant	Regulate
ENSMUSG00000000386	Mx1	MX dynamin-like GTPase 1 [Source:MGI Symbol;Acc:MGI:97243]	3.61006	1.85202	0.0223494	1	yes	up
ENSMUSG00000001023	S100a5	S100 calcium binding protein A5 [Source:MGI Symbol;Acc:MGI:1338915]	0.187612	-2.41417	0.0270009	1	yes	down
ENSMUSG00000006574	Slc4a1	solute carrier family 4 (anion exchanger), member 1 [Source:MGI Symbol;Acc:MGI:109393]	3.34743	1.74305	0.00397309	1	yes	up
ENSMUSG00000009670	Tex11	testis expressed gene 11 [Source:MGI Symbol;Acc:MGI:1933237]	0.194164	-2.36465	0.0384204	1	yes	down
ENSMUSG00000009941	Nxf2	nuclear RNA export factor 2 [Source:MGI Symbol;Acc:MGI:1933192]	0.205553	-2.28242	0.0480179	1	yes	down
ENSMUSG00000010592	Dazl	deleted in azoospermia-like [Source:MGI Symbol;Acc:MGI:1342328]	0.344278	-1.53836	0.0139498	1	yes	down
ENSMUSG00000015812	Gnrh1	gonadotropin releasing hormone 1 [Source:MGI Symbol;Acc:MGI:95789]	0.135847	-2.87994	0.00197346	1	yes	down
ENSMUSG00000019772	Vip	vasoactive intestinal polypeptide [Source:MGI Symbol;Acc:MGI:98933]	0.469536	-1.09069	5.34945e-05	0.0132576	yes	down
ENSMUSG00000020562	Efcab10	EF-hand calcium binding domain 10 [Source:MGI Symbol;Acc:MGI:1922290]	0.49835	-1.00477	0.00314793	1	yes	down
ENSMUSG00000020641	Rsad2	radical S-adenosyl methionine domain containing 2 [Source:MGI Symbol;Acc:MGI:1929628]	2.22605	1.15449	0.00338247	0.114312	yes	up
ENSMUSG00000020651	Slc26a4	solute carrier family 26, member 4 [Source:MGI Symbol;Acc:MGI:1346029]	0.214081	-2.22377	0.000871713	1	yes	down
ENSMUSG00000021702	Thbs4	thrombospondin 4 [Source:MGI Symbol;Acc:MGI:1101779]	0.346334	-1.52976	0.0100007	0.168831	yes	down
ENSMUSG00000021743	Fezf2	Fez family zinc finger 2 [Source:MGI Symbol;Acc:MGI:1859823]	0.129065	-2.95383	0.0488076	1	yes	down
ENSMUSG00000022342	Kcnv1	potassium channel, subfamily V, member 1 [Source:MGI Symbol;Acc:MGI:1914748]	0.431149	-1.21374	0.000891146	0.0676361	yes	down
ENSMUSG00000022441	Efcab6	EF-hand calcium binding domain 6 [Source:MGI Symbol;Acc:MGI:1924877]	0.496547	-1.01	0.0124551	1	yes	down
ENSMUSG00000024215	Spdef	SAM pointed domain containing ets transcription factor [Source:MGI Symbol;Acc:MGI:1353422]	0.493046	-1.02021	0.041437	1	yes	down
ENSMUSG00000024871	Doc2g	double C2, gamma [Source:MGI Symbol;Acc:MGI:1926250]	0.441937	-1.17809	0.00673425	0.147244	yes	down
ENSMUSG00000024907	Gal	galanin and GMAP prepropeptide [Source:MGI Symbol;Acc:MGI:95637]	0.442916	-1.1749	0.00602366	0.143574	yes	down
ENSMUSG00000025270	Alas2	aminolevulinic acid synthase 2, erythroid [Source:MGI Symbol;Acc:MGI:87990]	3.58126	1.84047	5.67118e-16	8.00601e-12	yes	up
ENSMUSG00000026065	Slc9a4	solute carrier family 9 (sodium/hydrogen exchanger), member 4 [Source:MGI Symbol;Acc:MGI:105074]	0.115692	-3.11163	0.0151159	1	yes	down
ENSMUSG00000026354	Lct	lactase [Source:MGI Symbol;Acc:MGI:104576]	0.306325	-1.70687	0.0225629	1	yes	down
ENSMUSG00000026650	Meig1	meiosis expressed gene 1 [Source:MGI Symbol;Acc:MGI:1202878]	0.403645	-1.30884	0.00553891	1	yes	down
ENSMUSG00000026751	Nr5a1	nuclear receptor subfamily 5, group A, member 1 [Source:MGI Symbol;Acc:MGI:1346833]	0.178134	-2.48896	0.0365273	1	yes	down
ENSMUSG00000027296	Itpka	inositol 1,4,5-trisphosphate 3-kinase A [Source:MGI Symbol;Acc:MGI:1333822]	0.287359	-1.79908	0.0338345	0.265561	yes	down
ENSMUSG00000027643	Ghrh	growth hormone releasing hormone [Source:MGI Symbol;Acc:MGI:95709]	0.48739	-1.03685	0.0411464	1	yes	down
ENSMUSG00000028011	Tdo2	tryptophan 2,3-dioxygenase [Source:MGI Symbol;Acc:MGI:1928486]	0.408613	-1.29119	0.0446437	1	yes	down
ENSMUSG00000028784	Spocd1	SPOC domain containing 1 [Source:MGI Symbol;Acc:MGI:3652045]	3.2964	1.72089	0.0224292	1	yes	up
ENSMUSG00000028971	Cort	cortistatin [Source:MGI Symbol;Acc:MGI:109538]	0.0726833	-3.78223	0.000392725	1	yes	down
ENSMUSG00000029819	Npy	neuropeptide Y [Source:MGI Symbol;Acc:MGI:97374]	0.422034	-1.24457	9.17604e-06	0.00462636	yes	down
ENSMUSG00000030905	Crym	crystallin, mu [Source:MGI Symbol;Acc:MGI:102675]	0.143991	-2.79595	0.00456508	0.130305	yes	down
ENSMUSG00000031380	Vegfd	vascular endothelial growth factor D [Source:MGI Symbol;Acc:MGI:108037]	0.300888	-1.7327	0.0279271	1	yes	down
ENSMUSG00000031594	Fgl1	fibrinogen-like protein 1 [Source:MGI Symbol;Acc:MGI:102795]	0.164023	-2.60803	0.00554834	1	yes	down
ENSMUSG00000032271	Nnmt	nicotinamide N-methyltransferase [Source:MGI Symbol;Acc:MGI:1099443]	0.310764	-1.68611	0.0345226	1	yes	down
ENSMUSG00000032291	Crabp1	cellular retinoic acid binding protein I [Source:MGI Symbol;Acc:MGI:88490]	0.423612	-1.23919	0.0131254	1	yes	down
ENSMUSG00000032446	Eomes	eomesodermin [Source:MGI Symbol;Acc:MGI:1201683]	0.393663	-1.34497	0.0324789	1	yes	down
ENSMUSG00000035557	Krt17	keratin 17 [Source:MGI Symbol;Acc:MGI:96691]	0.289298	-1.78937	0.0353086	1	yes	down
ENSMUSG00000036526	Card11	caspase recruitment domain family, member 11 [Source:MGI Symbol;Acc:MGI:1916978]	3.22803	1.69065	0.0265461	1	yes	up
ENSMUSG00000037106	Fer1l6	fer-1-like 6 (C. elegans) [Source:MGI Symbol;Acc:MGI:3645398]	3.49983	1.80729	0.0203946	1	yes	up
ENSMUSG00000037185	Krt80	keratin 80 [Source:MGI Symbol;Acc:MGI:1921377]	2.21121	1.14483	0.0487717	1	yes	up
ENSMUSG00000037727	Avp	arginine vasopressin [Source:MGI Symbol;Acc:MGI:88121]	0.32876	-1.60489	0.00922723	0.162261	yes	down
ENSMUSG00000037982	Gm9725	predicted gene 9725 [Source:MGI Symbol;Acc:MGI:3646552]	0.466208	-1.10095	0.0482996	1	yes	down
ENSMUSG00000037984	Neurod6	neurogenic differentiation 6 [Source:MGI Symbol;Acc:MGI:106593]	0.13067	-2.93599	0.000859943	0.0667022	yes	down
ENSMUSG00000038331	Satb2	special AT-rich sequence binding protein 2 [Source:MGI Symbol;Acc:MGI:2679336]	0.290106	-1.78535	0.00804332	1	yes	down
ENSMUSG00000039236	Isg20	interferon-stimulated protein [Source:MGI Symbol;Acc:MGI:1928895]	2.00717	1.00516	0.0311688	1	yes	up
ENSMUSG00000041534	Rbp3	retinol binding protein 3, interstitial [Source:MGI Symbol;Acc:MGI:97878]	2.40186	1.26415	0.0338749	1	yes	up
ENSMUSG00000043164	Tmem212	transmembrane protein 212 [Source:MGI Symbol;Acc:MGI:2685410]	0.480193	-1.05831	0.0158356	0.199097	yes	down
ENSMUSG00000043501	Lgals2	lectin, galactose-binding, soluble 2 [Source:MGI Symbol;Acc:MGI:895068]	0.0796377	-3.6504	0.0360446	1	yes	down
ENSMUSG00000043592	Unc5cl	unc-5 family C-terminal like [Source:MGI Symbol;Acc:MGI:1923839]	0.296945	-1.75173	0.0418425	1	yes	down
ENSMUSG00000044086	Lmod3	leiomodin 3 (fetal) [Source:MGI Symbol;Acc:MGI:2444169]	0.12617	-2.98655	0.034138	1	yes	down
ENSMUSG00000044244	Il20rb	interleukin 20 receptor beta [Source:MGI Symbol;Acc:MGI:2143266]	0.414893	-1.26919	0.0352852	1	yes	down
ENSMUSG00000044772	Sntn	sentan, cilia apical structure protein [Source:MGI Symbol;Acc:MGI:3045373]	0.450147	-1.15153	0.0443365	1	yes	down
ENSMUSG00000045238	A730035I17Rik	RIKEN cDNA A730035I17 gene [Source:MGI Symbol;Acc:MGI:3696858]	0.28095	-1.83162	0.0485443	1	yes	down
ENSMUSG00000046049	Rp1l1	retinitis pigmentosa 1 homolog like 1 [Source:MGI Symbol;Acc:MGI:2384303]	12.4449	3.63749	0.0106159	1	yes	up
ENSMUSG00000046415	B430212C06Rik	RIKEN cDNA B430212C06 gene [Source:MGI Symbol;Acc:MGI:2442134]	0.12036	-3.05457	0.0240866	1	yes	down
ENSMUSG00000048498	Cd300e	CD300E molecule [Source:MGI Symbol;Acc:MGI:2387602]	0.449843	-1.15251	0.0333639	1	yes	down
ENSMUSG00000048949	Gm6206	predicted pseudogene 6206 [Source:MGI Symbol;Acc:MGI:3644890]	0.358956	-1.47812	0.00402998	1	yes	down
ENSMUSG00000049154	Fam183b	family with sequence similarity 183, member B [Source:MGI Symbol;Acc:MGI:1922679]	0.46014	-1.11986	0.01043	0.172236	yes	down
ENSMUSG00000049436	Upk1b	uroplakin 1B [Source:MGI Symbol;Acc:MGI:98912]	0.321437	-1.63739	0.00262835	1	yes	down
ENSMUSG00000050395	Tnfsf15	tumor necrosis factor (ligand) superfamily, member 15 [Source:MGI Symbol;Acc:MGI:2180140]	13.1474	3.71671	0.0288622	1	yes	up
ENSMUSG00000051920	Rspo2	R-spondin 2 [Source:MGI Symbol;Acc:MGI:1922667]	0.432239	-1.2101	0.00211799	0.095526	yes	down
ENSMUSG00000052014	A330070K13Rik	RIKEN cDNA A330070K13 gene [Source:MGI Symbol;Acc:MGI:2685897]	0.314166	-1.6704	0.0487907	1	yes	down
ENSMUSG00000052305	Hbb-bs	hemoglobin, beta adult s chain [Source:MGI Symbol;Acc:MGI:5474852]	2.45088	1.2933	5.46773e-11	2.57293e-07	yes	up
ENSMUSG00000053161	Daw1	dynein assembly factor with WDR repeat domains 1 [Source:MGI Symbol;Acc:MGI:1923089]	0.359456	-1.47611	0.0120019	1	yes	down
ENSMUSG00000054626	Xlr	X-linked lymphocyte-regulated [Source:MGI Symbol;Acc:MGI:98976]	0.471434	-1.08487	0.0412065	1	yes	down
ENSMUSG00000054779	Fgf2os	fibroblast growth factor 2, opposite strand [Source:MGI Symbol;Acc:MGI:3649376]	0.0739968	-3.75639	0.0317223	1	yes	down
ENSMUSG00000055341	Zfp457	zinc finger protein 457 [Source:MGI Symbol;Acc:MGI:2664334]	0.280848	-1.83214	0.015593	1	yes	down
ENSMUSG00000055523	Gucy2g	guanylate cyclase 2g [Source:MGI Symbol;Acc:MGI:106025]	0.340453	-1.55447	0.019548	1	yes	down
ENSMUSG00000056380	Gpr50	G-protein-coupled receptor 50 [Source:MGI Symbol;Acc:MGI:1333877]	0.486114	-1.04063	0.0157138	1	yes	down
ENSMUSG00000057899	Adgrf2	adhesion G protein-coupled receptor F2 [Source:MGI Symbol;Acc:MGI:2182728]	2.43069	1.28136	0.0214162	1	yes	up
ENSMUSG00000058398	Prss43	protease, serine 43 [Source:MGI Symbol;Acc:MGI:2684822]	0.319612	-1.64561	0.044981	1	yes	down
ENSMUSG00000059213	Ddn	dendrin [Source:MGI Symbol;Acc:MGI:108101]	0.271614	-1.88037	0.045349	0.294272	yes	down
ENSMUSG00000059901	Adamts14	a disintegrin-like and metallopeptidase (reprolysin type) with thrombospondin type 1 motif, 14 [Source:MGI Symbol;Acc:MGI:2179942]	3.91	1.96717	0.008692	1	yes	up
ENSMUSG00000063556	Gm10132	predicted gene 10132 [Source:MGI Symbol;Acc:MGI:3704449]	0.173805	-2.52446	0.0246851	1	yes	down
ENSMUSG00000063661	Krt73	keratin 73 [Source:MGI Symbol;Acc:MGI:3607712]	0.490628	-1.0273	0.0469155	1	yes	down
ENSMUSG00000064358	mt-Co3	mitochondrially encoded cytochrome c oxidase III [Source:MGI Symbol;Acc:MGI:102502]	0.447222	-1.16094	2.13027e-07	0.000231331	yes	down
ENSMUSG00000065947	mt-Nd4l	mitochondrially encoded NADH dehydrogenase 4L [Source:MGI Symbol;Acc:MGI:102497]	0.485278	-1.04312	0.0206406	0.22106	yes	down
ENSMUSG00000067771	Pwwp4a	PWWP domain containing 4A [Source:MGI Symbol;Acc:MGI:3710618]	0.391317	-1.35359	0.0334486	1	yes	down
ENSMUSG00000068037	Mas1	MAS1 oncogene [Source:MGI Symbol;Acc:MGI:96918]	0.260944	-1.93819	0.00298637	1	yes	down
ENSMUSG00000068744	Psrc1	proline/serine-rich coiled-coil 1 [Source:MGI Symbol;Acc:MGI:1913099]	0.332451	-1.58878	0.00982967	1	yes	down
ENSMUSG00000069132	Nxph2	neurexophilin 2 [Source:MGI Symbol;Acc:MGI:107491]	0.423273	-1.24034	0.00530083	1	yes	down
ENSMUSG00000069917	Hba-a2	hemoglobin alpha, adult chain 2 [Source:MGI Symbol;Acc:MGI:96016]	2.29614	1.19921	1.46271e-10	5.16227e-07	yes	up
ENSMUSG00000069919	Hba-a1	hemoglobin alpha, adult chain 1 [Source:MGI Symbol;Acc:MGI:96015]	2.30982	1.20778	1.5206e-07	0.000178886	yes	up
ENSMUSG00000070390	Nlrp1b	NLR family, pyrin domain containing 1B [Source:MGI Symbol;Acc:MGI:3582959]	3.08846	1.62689	0.0271483	1	yes	up
ENSMUSG00000070425	Xntrpc	Xndc1-transient receptor potential cation channel, subfamily C, member 2 readthrough [Source:MGI Symbol;Acc:MGI:5546370]	0.449811	-1.15261	0.0173218	1	yes	down
ENSMUSG00000070683	Lactbl1	lactamase, beta-like 1 [Source:MGI Symbol;Acc:MGI:2448566]	7.26923	2.8618	0.04646	1	yes	up
ENSMUSG00000070691	Runx3	runt related transcription factor 3 [Source:MGI Symbol;Acc:MGI:102672]	9.53723	3.25357	0.0376432	1	yes	up
ENSMUSG00000071341	Egr4	early growth response 4 [Source:MGI Symbol;Acc:MGI:99252]	0.420728	-1.24904	0.0273096	0.246345	yes	down
ENSMUSG00000071392	Ect2l	epithelial cell transforming sequence 2 oncogene-like [Source:MGI Symbol;Acc:MGI:3641723]	0.392148	-1.35053	0.0401335	1	yes	down
ENSMUSG00000072763	Zfp1007	zinc finger protein 1007 [Source:MGI Symbol;Acc:MGI:1924450]	0.4876	-1.03623	0.0191463	1	yes	down
ENSMUSG00000073400	Trim10	tripartite motif-containing 10 [Source:MGI Symbol;Acc:MGI:1338757]	5.66076	2.501	0.0413911	1	yes	up
ENSMUSG00000073489	Ifi204	interferon activated gene 204 [Source:MGI Symbol;Acc:MGI:96429]	2.89806	1.53509	0.0398037	1	yes	up
ENSMUSG00000073598	Smim33	small integral membrane protein 33 [Source:MGI Symbol;Acc:MGI:1920699]	11.2115	3.48691	0.0225663	1	yes	up
ENSMUSG00000073940	Hbb-bt	hemoglobin, beta adult t chain [Source:MGI Symbol;Acc:MGI:5474850]	2.82909	1.50034	2.20314e-09	3.88771e-06	yes	up
ENSMUSG00000074006	Omp	olfactory marker protein [Source:MGI Symbol;Acc:MGI:97436]	0.410124	-1.28587	0.0348967	1	yes	down
ENSMUSG00000074345	Tnfaip8l3	tumor necrosis factor, alpha-induced protein 8-like 3 [Source:MGI Symbol;Acc:MGI:2685363]	0.388699	-1.36327	0.0081063	0.155298	yes	down
ENSMUSG00000075427	Or10ad1c	olfactory receptor family 10 subfamily AD member 1C [Source:MGI Symbol;Acc:MGI:3030122]	30.0285	4.90826	0.00297784	1	yes	up
ENSMUSG00000075437	Gm11681	predicted gene 11681 [Source:MGI Symbol;Acc:MGI:3650778]	0.46609	-1.10132	0.0402062	1	yes	down
ENSMUSG00000075463	4930594M22Rik	RIKEN cDNA 4930594M22 gene [Source:MGI Symbol;Acc:MGI:1925478]	0.440334	-1.18333	0.0403679	1	yes	down
ENSMUSG00000078153	Psme2b	protease (prosome, macropain) activator subunit 2B [Source:MGI Symbol;Acc:MGI:1341073]	3.76571	1.91292	0.038286	1	yes	up
ENSMUSG00000078173	Lenep	lens epithelial protein [Source:MGI Symbol;Acc:MGI:1930020]	2.23496	1.16025	0.00634685	1	yes	up
ENSMUSG00000078875	Gm14419	predicted gene 14419 [Source:MGI Symbol;Acc:MGI:3702410]	0.429903	-1.21792	0.00196399	0.0933525	yes	down
ENSMUSG00000078896	Zfp965	zinc finger protein 965 [Source:MGI Symbol;Acc:MGI:3779822]	0.136843	-2.86941	0.00481124	0.132991	yes	down
ENSMUSG00000079225	Gm9531	predicted gene 9531 [Source:MGI Symbol;Acc:MGI:3779940]	0.4607	-1.1181	0.00210556	0.095526	yes	down
ENSMUSG00000079428	Tceal7	transcription elongation factor A (SII)-like 7 [Source:MGI Symbol;Acc:MGI:1915746]	0.352076	-1.50604	0.0190366	1	yes	down
ENSMUSG00000080981	Gm12161	predicted gene 12161 [Source:MGI Symbol;Acc:MGI:3649484]	0.203765	-2.29502	0.0108924	1	yes	down
ENSMUSG00000081519	Gm13331	predicted gene 13331 [Source:MGI Symbol;Acc:MGI:3649454]	6.21601	2.63599	0.0174564	1	yes	up
ENSMUSG00000082691	Dynlt1-ps1	dynein light chain Tctex-type 1, pseuodogene 1 [Source:MGI Symbol;Acc:MGI:3642625]	0.427913	-1.22461	0.0312123	1	yes	down
ENSMUSG00000084896	Gm11632	predicted gene 11632 [Source:MGI Symbol;Acc:MGI:3705198]	23.5713	4.55896	0.00292739	1	yes	up
ENSMUSG00000084938	BB557941	expressed sequence BB557941 [Source:MGI Symbol;Acc:MGI:3034820]	0.105077	-3.25048	0.0164721	1	yes	down
ENSMUSG00000085007	Smim43	small integral membrane protein 43 [Source:MGI Symbol;Acc:MGI:3650339]	0.209131	-2.25752	0.00384136	1	yes	down
ENSMUSG00000085218	BB218582	expressed sequence BB218582 [Source:MGI Symbol;Acc:MGI:2139448]	0.410907	-1.28312	0.00395138	1	yes	down
ENSMUSG00000085338	2410004I01Rik	RIKEN cDNA 2410004I01 gene [Source:MGI Symbol;Acc:MGI:1916989]	0.407821	-1.29399	0.0337822	1	yes	down
ENSMUSG00000085386	Gm13630	predicted gene 13630 [Source:MGI Symbol;Acc:MGI:3650561]	0.285047	-1.81073	0.0431482	1	yes	down
ENSMUSG00000086537	Gnasas1	GNAS antisense RNA 1 [Source:MGI Symbol;Acc:MGI:1861674]	0.125411	-2.99526	0.0463093	1	yes	down
ENSMUSG00000086587	Gm11837	predicted gene 11837 [Source:MGI Symbol;Acc:MGI:3702175]	0.451682	-1.14662	0.0282825	1	yes	down
ENSMUSG00000086679	Gm15551	predicted gene 15551 [Source:MGI Symbol;Acc:MGI:3783000]	0.0569983	-4.13294	0.0107195	1	yes	down
ENSMUSG00000086935	Gm15956	predicted gene 15956 [Source:MGI Symbol;Acc:MGI:3801856]	0.144911	-2.78676	0.0274475	1	yes	down
ENSMUSG00000087022	9130024F11Rik	RIKEN cDNA 9130024F11 gene [Source:MGI Symbol;Acc:MGI:1926150]	0.0835358	-3.58146	0.000247585	1	yes	down
ENSMUSG00000087067	Gm11532	predicted gene 11532 [Source:MGI Symbol;Acc:MGI:3713523]	6.32244	2.66048	0.0107712	1	yes	up
ENSMUSG00000087360	Gm15104	predicted gene 15104 [Source:MGI Symbol;Acc:MGI:3705199]	0.106628	-3.22934	0.0407647	1	yes	down
ENSMUSG00000087412	Gm15501	predicted pseudogene 15501 [Source:MGI Symbol;Acc:MGI:3704296]	0.236569	-2.07967	0.0100311	1	yes	down
ENSMUSG00000087563	Gm14205	predicted gene 14205 [Source:MGI Symbol;Acc:MGI:3702167]	39.2726	5.29545	0.0415947	0.284907	yes	up
ENSMUSG00000088088	Rmrp	RNA component of mitochondrial RNAase P [Source:MGI Symbol;Acc:MGI:97937]	0.246623	-2.01962	0.0301665	1	yes	down
ENSMUSG00000088185	Scarna2	small Cajal body-specific RNA 2 [Source:MGI Symbol;Acc:MGI:3819484]	0.210217	-2.25005	6.49844e-05	1	yes	down
ENSMUSG00000088835	Gm23547	predicted gene, 23547 [Source:MGI Symbol;Acc:MGI:5453324]	0.0465623	-4.42469	0.000459291	1	yes	down
ENSMUSG00000089617	Scarna10	small Cajal body-specific RNA 10 [Source:MGI Symbol;Acc:MGI:3819482]	0.0791008	-3.66016	0.0389617	1	yes	down
ENSMUSG00000089812	Gm15867	predicted gene 15867 [Source:MGI Symbol;Acc:MGI:3801862]	0.466008	-1.10157	0.0467085	1	yes	down
ENSMUSG00000089998	Phtf1os	putative homeodomain transcription factor 1, opposite strand [Source:MGI Symbol;Acc:MGI:3698050]	0.320904	-1.63979	0.000120195	0.0222108	yes	down
ENSMUSG00000090063	Dlx6os1	distal-less homeobox 6, opposite strand 1 [Source:MGI Symbol;Acc:MGI:2443217]	0.416455	-1.26377	0.00771102	0.153625	yes	down
ENSMUSG00000090207	4930524O07Rik	RIKEN cDNA 4930524O07 gene [Source:MGI Symbol;Acc:MGI:1915514]	0.411638	-1.28055	0.00336063	0.114312	yes	down
ENSMUSG00000090981	Or10ah1-ps1	olfactory receptor family 10 subfamily AH member 1, pseudogene 1 [Source:MGI Symbol;Acc:MGI:3030552]	0.43846	-1.18948	0.0151712	1	yes	down
ENSMUSG00000091119	Ccdc152	coiled-coil domain containing 152 [Source:MGI Symbol;Acc:MGI:3641617]	0.432582	-1.20896	0.0195756	1	yes	down
ENSMUSG00000091694	Apol11b	apolipoprotein L 11b [Source:MGI Symbol;Acc:MGI:3036248]	5.37919	2.42739	0.0260483	1	yes	up
ENSMUSG00000092006	Gm17139	predicted gene 17139 [Source:MGI Symbol;Acc:MGI:4937966]	0.443864	-1.17181	0.0225512	1	yes	down
ENSMUSG00000092036	Gm2244	predicted gene 2244 [Source:MGI Symbol;Acc:MGI:3780414]	0.176083	-2.50568	0.0360967	1	yes	down
ENSMUSG00000093672	Gm20655	predicted gene 20655 [Source:MGI Symbol;Acc:MGI:5313102]	0.125662	-2.99238	0.0351852	1	yes	down
ENSMUSG00000094231	Trav9n-4	T cell receptor alpha variable 9N-4 [Source:MGI Symbol;Acc:MGI:3583949]	57.7687	5.85222	0.000103144	1	yes	up
ENSMUSG00000096215	Smim22	small integral membrane protein 22 [Source:MGI Symbol;Acc:MGI:3643379]	0.160231	-2.64177	0.0207172	1	yes	down
ENSMUSG00000096299	Gm21814	predicted gene, 21814 [Source:MGI Symbol;Acc:MGI:5433978]	0.493223	-1.01969	0.0161675	1	yes	down
ENSMUSG00000096373	Vmn2r31	vomeronasal 2, receptor 31 [Source:MGI Symbol;Acc:MGI:3757688]	0.227164	-2.13819	0.023604	1	yes	down
ENSMUSG00000096549	Prickle4	prickle planar cell polarity protein 4 [Source:MGI Symbol;Acc:MGI:2685785]	0.278471	-1.8444	0.0102291	1	yes	down
ENSMUSG00000097221	1810049J17Rik	RIKEN cDNA 1810049J17 gene [Source:MGI Symbol;Acc:MGI:3704453]	6.7801	2.76131	3.34113e-05	1	yes	up
ENSMUSG00000097250	Gm26771	predicted gene, 26771 [Source:MGI Symbol;Acc:MGI:5477265]	2.01775	1.01274	0.0337972	1	yes	up
ENSMUSG00000097375	6720427I07Rik	RIKEN cDNA 6720427I07 gene [Source:MGI Symbol;Acc:MGI:1924398]	0.403559	-1.30915	0.000417277	0.0439605	yes	down
ENSMUSG00000097891	Gm3650	predicted gene 3650 [Source:MGI Symbol;Acc:MGI:3781826]	0.383079	-1.38428	0.0217517	1	yes	down
ENSMUSG00000098087	Gm17750	predicted gene, 17750 [Source:MGI Symbol;Acc:MGI:5009828]	0.3721	-1.42624	9.18534e-05	1	yes	down
ENSMUSG00000099241	Gvin-ps2	GTPase, very large interferon inducible, pseudogene 2 [Source:MGI Symbol;Acc:MGI:5011037]	35.6445	5.15561	0.00160058	1	yes	up
ENSMUSG00000099503	Gm28822	predicted gene 28822 [Source:MGI Symbol;Acc:MGI:5579528]	0.109832	-3.18663	0.0217617	1	yes	down
ENSMUSG00000099553	Gm29538	predicted gene 29538 [Source:MGI Symbol;Acc:MGI:5580244]	0.250428	-1.99753	0.0394465	1	yes	down
ENSMUSG00000100039	Gm28959	predicted gene 28959 [Source:MGI Symbol;Acc:MGI:5579665]	30.3593	4.92407	0.00245747	1	yes	up
ENSMUSG00000100652	Gm7634	predicted gene 7634 [Source:MGI Symbol;Acc:MGI:3644198]	0.063233	-3.98318	0.0140211	1	yes	down
ENSMUSG00000100707	Gm28523	predicted gene 28523 [Source:MGI Symbol;Acc:MGI:5579229]	2.70186	1.43396	0.0238983	1	yes	up
ENSMUSG00000100862	Gm10925	predicted gene 10925 [Source:MGI Symbol;Acc:MGI:3809095]	0.489729	-1.02995	1.77369e-08	2.78213e-05	yes	down
ENSMUSG00000101210	Gm28720	predicted gene 28720 [Source:MGI Symbol;Acc:MGI:5579426]	0.103955	-3.26597	0.0182508	1	yes	down
ENSMUSG00000102260	D330025C20Rik	RIKEN cDNA D330025C20 gene [Source:MGI Symbol;Acc:MGI:3588219]	0.2958	-1.75731	0.0473265	1	yes	down
ENSMUSG00000102550	Gm8276	predicted gene 8276 [Source:MGI Symbol;Acc:MGI:3648019]	0.101346	-3.30264	0.0497562	1	yes	down
ENSMUSG00000102634	Gm38225	predicted gene, 38225 [Source:MGI Symbol;Acc:MGI:5611453]	17.1771	4.10241	0.0301781	1	yes	up
ENSMUSG00000102824	Pdcd5-ps	programmed cell death 5, pseudogene [Source:MGI Symbol;Acc:MGI:3782009]	0.439439	-1.18627	0.000672646	0.0572033	yes	down
ENSMUSG00000103000	Gm37900	predicted gene, 37900 [Source:MGI Symbol;Acc:MGI:5611128]	12.8569	3.68448	0.0319259	1	yes	up
ENSMUSG00000103985	Gm37446	predicted gene, 37446 [Source:MGI Symbol;Acc:MGI:5610674]	2.12493	1.08742	0.0461973	1	yes	up
ENSMUSG00000103995	5730488B01Rik	RIKEN cDNA 5730488B01 gene [Source:MGI Symbol;Acc:MGI:1917852]	2.62582	1.39277	0.0360407	1	yes	up
ENSMUSG00000104633	Gm42421	predicted gene, 42421 [Source:MGI Symbol;Acc:MGI:5649069]	14.247	3.83259	0.00619518	1	yes	up
ENSMUSG00000104782	Gm43326	predicted gene 43326 [Source:MGI Symbol;Acc:MGI:5663463]	9.63729	3.26863	0.0440574	1	yes	up
ENSMUSG00000106507	Gm43056	predicted gene 43056 [Source:MGI Symbol;Acc:MGI:5663193]	0.151598	-2.72168	0.0478082	1	yes	down
ENSMUSG00000107497	Gm44957	predicted gene 44957 [Source:MGI Symbol;Acc:MGI:5753533]	0.110486	-3.17806	0.0467652	1	yes	down
ENSMUSG00000107815	Gm44257	predicted gene, 44257 [Source:MGI Symbol;Acc:MGI:5690649]	0.308848	-1.69503	0.0465699	1	yes	down
ENSMUSG00000108477	Gm44878	predicted gene 44878 [Source:MGI Symbol;Acc:MGI:5753454]	2.57906	1.36685	0.00471715	1	yes	up
ENSMUSG00000108607	Gm44646	predicted gene 44646 [Source:MGI Symbol;Acc:MGI:5753222]	0.450886	-1.14916	0.0353887	1	yes	down
ENSMUSG00000108703	Gm44793	predicted gene 44793 [Source:MGI Symbol;Acc:MGI:5753369]	20.6521	4.36821	0.0144782	1	yes	up
ENSMUSG00000108737	BC060293	cDNA sequence BC060293 [Source:MGI Symbol;Acc:MGI:3039599]	9.81878	3.29554	0.0139968	1	yes	up
ENSMUSG00000108883	Gm44623	predicted gene 44623 [Source:MGI Symbol;Acc:MGI:5753199]	0.324132	-1.62535	0.0237501	1	yes	down
ENSMUSG00000109385	Gm44518	predicted gene 44518 [Source:MGI Symbol;Acc:MGI:5753094]	0.0779182	-3.6819	0.0394037	1	yes	down
ENSMUSG00000109733	Gm33940	predicted gene, 33940 [Source:MGI Symbol;Acc:MGI:5593099]	0.0394239	-4.66478	0.0249014	1	yes	down
ENSMUSG00000109853	Gm33045	predicted gene, 33045 [Source:MGI Symbol;Acc:MGI:5592204]	0.382251	-1.38741	0.044523	1	yes	down
ENSMUSG00000110148	5830408C22Rik	RIKEN cDNA 5830408C22 gene [Source:MGI Symbol;Acc:MGI:1921994]	0.272512	-1.87561	0.0414716	1	yes	down
ENSMUSG00000110249	9330121K16Rik	RIKEN cDNA 9330121K16 gene [Source:MGI Symbol;Acc:MGI:2443625]	0.436989	-1.19433	6.38676e-05	0.0145422	yes	down
ENSMUSG00000110499	Gm45873	predicted gene 45873 [Source:MGI Symbol;Acc:MGI:5804988]	10.6542	3.41335	0.0259062	1	yes	up
ENSMUSG00000110523	C230057M02Rik	RIKEN cDNA C230057M02 gene [Source:MGI Symbol;Acc:MGI:2442079]	0.430964	-1.21436	0.000204653	1	yes	down
ENSMUSG00000110834	Gm39469	predicted gene, 39469 [Source:MGI Symbol;Acc:MGI:5622354]	0.456746	-1.13054	0.00169468	1	yes	down
ENSMUSG00000110997	2610028D06Rik	RIKEN cDNA 2610028D06 gene [Source:MGI Symbol;Acc:MGI:1923609]	2.77745	1.47376	0.0384371	1	yes	up
ENSMUSG00000111090	Gm30698	predicted gene, 30698 [Source:MGI Symbol;Acc:MGI:5589857]	0.240867	-2.05369	0.0136689	1	yes	down
ENSMUSG00000111551	Gm48128	predicted gene, 48128 [Source:MGI Symbol;Acc:MGI:6097487]	0.321666	-1.63636	0.0245933	1	yes	down
ENSMUSG00000111649	Gm48945	predicted gene, 48945 [Source:MGI Symbol;Acc:MGI:6118267]	5.84113	2.54625	0.0417369	1	yes	up
ENSMUSG00000112795	Gm2027	predicted gene 2027 [Source:MGI Symbol;Acc:MGI:3780196]	3.58345	1.84135	0.0267725	1	yes	up
ENSMUSG00000113261	Gm47404	predicted gene, 47404 [Source:MGI Symbol;Acc:MGI:6096334]	2.08368	1.05913	0.0057506	1	yes	up
ENSMUSG00000113506	Gm49377	predicted gene, 49377 [Source:MGI Symbol;Acc:MGI:6121597]	0.491325	-1.02525	0.0298294	1	yes	down
ENSMUSG00000113523	Gm48366	predicted gene, 48366 [Source:MGI Symbol;Acc:MGI:6097837]	0.209109	-2.25767	0.0288048	1	yes	down
ENSMUSG00000113786	Gm49384	predicted gene, 49384 [Source:MGI Symbol;Acc:MGI:6121607]	0.052911	-4.24029	0.00344842	1	yes	down
ENSMUSG00000114165	Gm47513	predicted gene, 47513 [Source:MGI Symbol;Acc:MGI:6096505]	6.36969	2.67122	0.0301045	1	yes	up
ENSMUSG00000114470	Gm49395	predicted gene, 49395 [Source:MGI Symbol;Acc:MGI:6121627]	4.18952	2.06678	0.0238503	1	yes	up
ENSMUSG00000114832	Gm21388	predicted gene, 21388 [Source:MGI Symbol;Acc:MGI:5434743]	3.42345	1.77545	0.0434605	1	yes	up
ENSMUSG00000114886	Gm48432	predicted gene, 48432 [Source:MGI Symbol;Acc:MGI:6097934]	0.409714	-1.28731	0.0253796	1	yes	down
ENSMUSG00000115587	Gm29697	predicted gene, 29697 [Source:MGI Symbol;Acc:MGI:5588856]	0.0721399	-3.79306	0.0259593	1	yes	down
ENSMUSG00000116069	Gm49510	predicted gene, 49510 [Source:MGI Symbol;Acc:MGI:6155200]	5.14794	2.364	0.0128532	1	yes	up
ENSMUSG00000116262	Gm49544	predicted gene, 49544 [Source:MGI Symbol;Acc:MGI:6155250]	2.04076	1.02911	0.00973314	1	yes	up
ENSMUSG00000116283	Gm49412	predicted gene, 49412 [Source:MGI Symbol;Acc:MGI:6155039]	0.424627	-1.23573	0.0143525	1	yes	down
ENSMUSG00000116288	Gm41349	predicted gene, 41349 [Source:MGI Symbol;Acc:MGI:5624234]	0.391235	-1.35389	0.0389201	1	yes	down
ENSMUSG00000116560	Gm2808	predicted gene 2808 [Source:MGI Symbol;Acc:MGI:3780977]	0.0772446	-3.69442	0.0245284	1	yes	down
ENSMUSG00000116753	Gm36001	predicted gene, 36001 [Source:MGI Symbol;Acc:MGI:5595160]	0.453911	-1.13952	0.0326748	1	yes	down
ENSMUSG00000116780	Dynlt2a3	dynein light chain Tctex-type 2A3 [Source:MGI Symbol;Acc:MGI:3781595]	0.174126	-2.5218	0.0381323	1	yes	down
ENSMUSG00000116965	Gm36742	predicted gene, 36742 [Source:MGI Symbol;Acc:MGI:5595901]	0.0682743	-3.87251	0.04998	1	yes	down
ENSMUSG00000117165	Gm49832	predicted gene, 49832 [Source:MGI Symbol;Acc:MGI:6270499]	0.0665483	-3.90945	0.0194972	1	yes	down
ENSMUSG00000117254	Gm34567	predicted gene, 34567 [Source:MGI Symbol;Acc:MGI:5593726]	0.0538521	-4.21485	0.0108668	1	yes	down
ENSMUSG00000117263	Gm35290	predicted gene, 35290 [Source:MGI Symbol;Acc:MGI:5594449]	0.285712	-1.80737	0.023682	1	yes	down
ENSMUSG00000117654	Gm50050	predicted gene, 50050 [Source:MGI Symbol;Acc:MGI:6275362]	4.04183	2.01501	0.0153135	1	yes	up
ENSMUSG00000117916	9630028I04Rik	RIKEN cDNA 9630028I04 gene [Source:MGI Symbol;Acc:MGI:2442601]	0.419713	-1.25252	0.0412769	1	yes	down
ENSMUSG00000117919	Gm41717	predicted gene, 41717 [Source:MGI Symbol;Acc:MGI:5624602]	9.77598	3.28924	0.0334419	1	yes	up
ENSMUSG00000118426	Gm2102	predicted gene 2102 [Source:MGI Symbol;Acc:MGI:3780270]	2.59002	1.37297	0.0267019	1	yes	up
ENSMUSG00000118623	Gm52968	predicted gene, 52968 [Source:MGI Symbol;Acc:MGI:6388849]	0.172931	-2.53173	0.00214216	1	yes	down
ENSMUSG00000118796	n-R5s138	nuclear encoded rRNA 5S 138 [Source:MGI Symbol;Acc:MGI:4421994]	0.0516566	-4.2749	0.00804603	1	yes	down
ENSMUSG00000118841	Rn7s2	7S RNA 2 [Source:MGI Symbol;Acc:MGI:97953]	0.229089	-2.12602	3.44944e-10	6.95654e-07	yes	down
ENSMUSG00000118866	Rn7s1	7S RNA 1 [Source:MGI Symbol;Acc:MGI:97950]	0.229089	-2.12602	3.44944e-10	6.95654e-07	yes	down
ENSMUSG00000119584	Rn18s-rs5	18s RNA, related sequence 5 [Source:MGI Symbol;Acc:MGI:107222]	0.319891	-1.64435	1.31438e-11	9.27757e-08	yes	down
ENSMUSG00000120174	4931408D14Rik	RIKEN cDNA 4931408D14 gene [Source:MGI Symbol;Acc:MGI:1924309]	0.279672	-1.83819	0.0141318	1	yes	down
ENSMUSG00000120191	Gm57198	predicted gene, 57198 [Source:MGI Symbol;Acc:MGI:7338309]	2.85272	1.51234	0.0228135	1	yes	up
ENSMUSG00000120312	Gm57403	predicted gene, 57403 [Source:MGI Symbol;Acc:MGI:7338719]	0.498642	-1.00392	0.000534803	0.05098	yes	down
ENSMUSG00000120602	Gm57281	predicted gene, 57281 [Source:MGI Symbol;Acc:MGI:7338475]	0.135747	-2.88101	0.0417332	1	yes	down
ENSMUSG00000120639	Gm57288	predicted gene, 57288 [Source:MGI Symbol;Acc:MGI:7338489]	0.0407692	-4.61638	0.00134216	1	yes	down
ENSMUSG00000120764	4833447P13Rik	RIKEN cDNA 4833447P13 gene [Source:MGI Symbol;Acc:MGI:1926152]	3.01432	1.59183	0.0225135	1	yes	up
ENSMUSG00000121216	Gm57476	predicted gene, 57476 [Source:MGI Symbol;Acc:MGI:7338865]	0.168472	-2.56942	0.0468343	1	yes	down
ENSMUSG00000121235	Gm57252	predicted gene, 57252 [Source:MGI Symbol;Acc:MGI:7338417]	3.84681	1.94366	0.037975	1	yes	up
ENSMUSG00000121444	-	novel transcript	0.335578	-1.57528	0.0108598	1	yes	down
ENSMUSG00000121632	-	novel transcript	19.111	4.25633	0.00567005	1	yes	up
ENSMUSG00000121822	-	novel transcript	0.0573528	-4.12399	0.0113868	1	yes	down
ENSMUSG00002076161	Rn7sk	RNA, 7SK, nuclear [Source:MGI Symbol;Acc:MGI:103186]	0.202219	-2.30601	3.09876e-10	6.95654e-07	yes	down
