# Supplementary material for: Ectoparasites enhance survival by suppressing host exploration and limiting dispersal
Source: Nat Commun. 2025 May 9;16:4318. doi: 10.1038/s41467-025-59601-9 (PMC12064801; doi:10.1038/s41467-025-59601-9)
Supplement: Supplementary file 4 — Supplementary Data 2 [file 41467_2025_59601_MOESM4_ESM.xlsx]

## Sheet: PFC_up
Number	GO ID	Term type	Description	Ratio_in_study	Ratio_in_pop	Rich factor	Pvalue	Padjust	Gene_ids	Gene_names
5	GO:0031838	CC	haptoglobin-hemoglobin complex	5/ 155	11/ 43839	0.454545	2.35159e-10	4.39042e-07	ENSMUSG00000031722;ENSMUSG00000052305;ENSMUSG00000069917;ENSMUSG00000069919;ENSMUSG00000073940	Hp;Hbb-bs;Hba-a2;Hba-a1;Hbb-bt
5	GO:0030492	MF	hemoglobin binding	5/ 155	11/ 43839	0.454545	2.35159e-10	1.06739e-06	ENSMUSG00000006574;ENSMUSG00000031722;ENSMUSG00000052305;ENSMUSG00000073940;ENSMUSG00000121605	Slc4a1;Hp;Hbb-bs;Hbb-bt;Ahsp
4	GO:0005833	CC	hemoglobin complex	4/ 155	14/ 43839	0.285714	1.46372e-07	0.000136639	ENSMUSG00000052305;ENSMUSG00000069917;ENSMUSG00000069919;ENSMUSG00000073940	Hbb-bs;Hba-a2;Hba-a1;Hbb-bt
5	GO:0098869	BP	cellular oxidant detoxification	5/ 155	26/ 43839	0.192308	3.20793e-08	0.00043251	ENSMUSG00000009350;ENSMUSG00000052305;ENSMUSG00000069917;ENSMUSG00000069919;ENSMUSG00000073940	Mpo;Hbb-bs;Hba-a2;Hba-a1;Hbb-bt
23	GO:0051707	BP	response to other organism	23/ 155	1750/ 43839	0.0131429	6.12008e-08	0.00043251	ENSMUSG00000001348;ENSMUSG00000009350;ENSMUSG00000026822;ENSMUSG00000027483;ENSMUSG00000029322;ENSMUSG00000029372;ENSMUSG00000031722;ENSMUSG00000032496;ENSMUSG00000035692;ENSMUSG00000038357;ENSMUSG00000039236;ENSMUSG00000054072;ENSMUSG00000056054;ENSMUSG00000056071;ENSMUSG00000059108;ENSMUSG00000060441;ENSMUSG00000067297;ENSMUSG00000069917;ENSMUSG00000069919;ENSMUSG00000070443;ENSMUSG00000073400;…	Acp5;Mpo;Lcn2;Bpifa1;Plac8;Ppbp;Hp;Ltf;Isg15;Camp;Isg20;Iigp1;S100a8;S100a9;Ifitm6;Trim5;Ifit1bl2;Hba-a2;Hba-a1;Gm10291;Trim10;Ifi27l2a;Gm21596
23	GO:0006952	BP	defense response	23/ 155	1790/ 43839	0.0128492	9.16852e-08	0.00043251	ENSMUSG00000001348;ENSMUSG00000009350;ENSMUSG00000026822;ENSMUSG00000027483;ENSMUSG00000029322;ENSMUSG00000029372;ENSMUSG00000031722;ENSMUSG00000032484;ENSMUSG00000032496;ENSMUSG00000035692;ENSMUSG00000038357;ENSMUSG00000039236;ENSMUSG00000040809;ENSMUSG00000054072;ENSMUSG00000056054;ENSMUSG00000056071;ENSMUSG00000059108;ENSMUSG00000060441;ENSMUSG00000067297;ENSMUSG00000070443;ENSMUSG00000073400;…	Acp5;Mpo;Lcn2;Bpifa1;Plac8;Ppbp;Hp;Ngp;Ltf;Isg15;Camp;Isg20;Chil3;Iigp1;S100a8;S100a9;Ifitm6;Trim5;Ifit1bl2;Gm10291;Trim10;Ccl21d;Gm21596
20	GO:0098542	BP	defense response to other organism	20/ 155	1395/ 43839	0.0143369	1.22784e-07	0.000434409	ENSMUSG00000001348;ENSMUSG00000009350;ENSMUSG00000026822;ENSMUSG00000027483;ENSMUSG00000029322;ENSMUSG00000029372;ENSMUSG00000031722;ENSMUSG00000032496;ENSMUSG00000035692;ENSMUSG00000038357;ENSMUSG00000039236;ENSMUSG00000054072;ENSMUSG00000056054;ENSMUSG00000056071;ENSMUSG00000059108;ENSMUSG00000060441;ENSMUSG00000067297;ENSMUSG00000070443;ENSMUSG00000073400;ENSMUSG00000096006	Acp5;Mpo;Lcn2;Bpifa1;Plac8;Ppbp;Hp;Ltf;Isg15;Camp;Isg20;Iigp1;S100a8;S100a9;Ifitm6;Trim5;Ifit1bl2;Gm10291;Trim10;Gm21596
24	GO:0043207	BP	response to external biotic stimulus	24/ 155	2030/ 43839	0.0118227	2.14811e-07	0.000556243	ENSMUSG00000001348;ENSMUSG00000009350;ENSMUSG00000026822;ENSMUSG00000027483;ENSMUSG00000027843;ENSMUSG00000029322;ENSMUSG00000029372;ENSMUSG00000031722;ENSMUSG00000032496;ENSMUSG00000035692;ENSMUSG00000038357;ENSMUSG00000039236;ENSMUSG00000054072;ENSMUSG00000056054;ENSMUSG00000056071;ENSMUSG00000059108;ENSMUSG00000060441;ENSMUSG00000067297;ENSMUSG00000069917;ENSMUSG00000069919;ENSMUSG00000070443;…	Acp5;Mpo;Lcn2;Bpifa1;Ptpn22;Plac8;Ppbp;Hp;Ltf;Isg15;Camp;Isg20;Iigp1;S100a8;S100a9;Ifitm6;Trim5;Ifit1bl2;Hba-a2;Hba-a1;Gm10291;Trim10;Ifi27l2a;Gm21596
23	GO:0044419	BP	biological process involved in interspecies interaction between organisms	23/ 155	1904/ 43839	0.0120798	2.72557e-07	0.000556243	ENSMUSG00000001348;ENSMUSG00000009350;ENSMUSG00000026822;ENSMUSG00000027483;ENSMUSG00000029322;ENSMUSG00000029372;ENSMUSG00000031722;ENSMUSG00000032496;ENSMUSG00000035692;ENSMUSG00000038357;ENSMUSG00000039236;ENSMUSG00000054072;ENSMUSG00000056054;ENSMUSG00000056071;ENSMUSG00000059108;ENSMUSG00000060441;ENSMUSG00000067297;ENSMUSG00000069917;ENSMUSG00000069919;ENSMUSG00000070443;ENSMUSG00000073400;…	Acp5;Mpo;Lcn2;Bpifa1;Plac8;Ppbp;Hp;Ltf;Isg15;Camp;Isg20;Iigp1;S100a8;S100a9;Ifitm6;Trim5;Ifit1bl2;Hba-a2;Hba-a1;Gm10291;Trim10;Ifi27l2a;Gm21596
24	GO:0009607	BP	response to biotic stimulus	24/ 155	2058/ 43839	0.0116618	2.75134e-07	0.000556243	ENSMUSG00000001348;ENSMUSG00000009350;ENSMUSG00000026822;ENSMUSG00000027483;ENSMUSG00000027843;ENSMUSG00000029322;ENSMUSG00000029372;ENSMUSG00000031722;ENSMUSG00000032496;ENSMUSG00000035692;ENSMUSG00000038357;ENSMUSG00000039236;ENSMUSG00000054072;ENSMUSG00000056054;ENSMUSG00000056071;ENSMUSG00000059108;ENSMUSG00000060441;ENSMUSG00000067297;ENSMUSG00000069917;ENSMUSG00000069919;ENSMUSG00000070443;…	Acp5;Mpo;Lcn2;Bpifa1;Ptpn22;Plac8;Ppbp;Hp;Ltf;Isg15;Camp;Isg20;Iigp1;S100a8;S100a9;Ifitm6;Trim5;Ifit1bl2;Hba-a2;Hba-a1;Gm10291;Trim10;Ifi27l2a;Gm21596
23	GO:0005615	CC	extracellular space	23/ 155	2075/ 43839	0.0110843	1.19673e-06	0.000744768	ENSMUSG00000009350;ENSMUSG00000022651;ENSMUSG00000022871;ENSMUSG00000024658;ENSMUSG00000026822;ENSMUSG00000027483;ENSMUSG00000029306;ENSMUSG00000029372;ENSMUSG00000029759;ENSMUSG00000031722;ENSMUSG00000032484;ENSMUSG00000032496;ENSMUSG00000038357;ENSMUSG00000052305;ENSMUSG00000054134;ENSMUSG00000056054;ENSMUSG00000056071;ENSMUSG00000069917;ENSMUSG00000069919;ENSMUSG00000071047;ENSMUSG00000073940;…	Mpo;Retnlg;Fetub;Gm9750;Lcn2;Bpifa1;Ibsp;Ppbp;Pon3;Hp;Ngp;Ltf;Camp;Hbb-bs;Umodl1;S100a8;S100a9;Hba-a2;Hba-a1;Ces1a;Hbb-bt;Bglap2;Ccl21d
4	GO:0005344	MF	oxygen carrier activity	4/ 155	17/ 43839	0.235294	3.45152e-07	0.000783322	ENSMUSG00000052305;ENSMUSG00000069917;ENSMUSG00000069919;ENSMUSG00000073940	Hbb-bs;Hba-a2;Hba-a1;Hbb-bt
5	GO:1990748	BP	cellular detoxification	5/ 155	52/ 43839	0.0961538	1.17694e-06	0.002082	ENSMUSG00000009350;ENSMUSG00000052305;ENSMUSG00000069917;ENSMUSG00000069919;ENSMUSG00000073940	Mpo;Hbb-bs;Hba-a2;Hba-a1;Hbb-bt
43	GO:0043169	MF	cation binding	43/ 155	5895/ 43839	0.00729432	2.48563e-06	0.00326887	ENSMUSG00000001348;ENSMUSG00000009350;ENSMUSG00000021388;ENSMUSG00000024659;ENSMUSG00000025270;ENSMUSG00000026532;ENSMUSG00000026822;ENSMUSG00000029759;ENSMUSG00000032496;ENSMUSG00000034151;ENSMUSG00000036109;ENSMUSG00000039236;ENSMUSG00000051235;ENSMUSG00000052305;ENSMUSG00000054134;ENSMUSG00000056054;ENSMUSG00000056071;ENSMUSG00000060441;ENSMUSG00000062743;ENSMUSG00000066009;ENSMUSG00000069743;…	Acp5;Mpo;Aspn;Anxa1;Alas2;Spta1;Lcn2;Pon3;Ltf;Zbbx;Mbnl3;Isg20;Gen1;Hbb-bs;Umodl1;S100a8;S100a9;Trim5;Zfp677;Zfp987;Zfp820;Hba-a2;Hba-a1;Trim10;Hbb-bt;Bglap2;Zfp808;Zfp984;Zfp268;Gm14412;Gm12788;Gm14416;Gm20939;Gm21814;Gm9285;1500002F19Rik;Gm28661;Gm37366;Gm5881;Gm31793;Gm36298;Gm20008;Gm51425
4	GO:0019825	MF	oxygen binding	4/ 155	28/ 43839	0.142857	2.88069e-06	0.00326887	ENSMUSG00000052305;ENSMUSG00000069917;ENSMUSG00000069919;ENSMUSG00000073940	Hbb-bs;Hba-a2;Hba-a1;Hbb-bt
42	GO:0046872	MF	metal ion binding	42/ 155	5785/ 43839	0.00726016	3.8208e-06	0.00346852	ENSMUSG00000001348;ENSMUSG00000009350;ENSMUSG00000021388;ENSMUSG00000024659;ENSMUSG00000026532;ENSMUSG00000026822;ENSMUSG00000029759;ENSMUSG00000032496;ENSMUSG00000034151;ENSMUSG00000036109;ENSMUSG00000039236;ENSMUSG00000051235;ENSMUSG00000052305;ENSMUSG00000054134;ENSMUSG00000056054;ENSMUSG00000056071;ENSMUSG00000060441;ENSMUSG00000062743;ENSMUSG00000066009;ENSMUSG00000069743;ENSMUSG00000069917;…	Acp5;Mpo;Aspn;Anxa1;Spta1;Lcn2;Pon3;Ltf;Zbbx;Mbnl3;Isg20;Gen1;Hbb-bs;Umodl1;S100a8;S100a9;Trim5;Zfp677;Zfp987;Zfp820;Hba-a2;Hba-a1;Trim10;Hbb-bt;Bglap2;Zfp808;Zfp984;Zfp268;Gm14412;Gm12788;Gm14416;Gm20939;Gm21814;Gm9285;1500002F19Rik;Gm28661;Gm37366;Gm5881;Gm31793;Gm36298;Gm20008;Gm51425
5	GO:0098754	BP	detoxification	5/ 155	59/ 43839	0.0847458	2.22241e-06	0.00349462	ENSMUSG00000009350;ENSMUSG00000052305;ENSMUSG00000069917;ENSMUSG00000069919;ENSMUSG00000073940	Mpo;Hbb-bs;Hba-a2;Hba-a1;Hbb-bt
4	GO:0048821	BP	erythrocyte development	4/ 155	30/ 43839	0.133333	3.83452e-06	0.00542662	ENSMUSG00000006574;ENSMUSG00000023926;ENSMUSG00000069917;ENSMUSG00000069919	Slc4a1;Rhag;Hba-a2;Hba-a1
26	GO:0009605	BP	response to external stimulus	26/ 155	2788/ 43839	0.00932568	5.38473e-06	0.0069277	ENSMUSG00000001348;ENSMUSG00000009350;ENSMUSG00000026822;ENSMUSG00000027483;ENSMUSG00000027843;ENSMUSG00000029322;ENSMUSG00000029372;ENSMUSG00000031722;ENSMUSG00000032496;ENSMUSG00000035692;ENSMUSG00000035775;ENSMUSG00000038357;ENSMUSG00000039236;ENSMUSG00000054072;ENSMUSG00000056054;ENSMUSG00000056071;ENSMUSG00000059108;ENSMUSG00000060441;ENSMUSG00000067297;ENSMUSG00000069917;ENSMUSG00000069919;…	Acp5;Mpo;Lcn2;Bpifa1;Ptpn22;Plac8;Ppbp;Hp;Ltf;Isg15;Krt20;Camp;Isg20;Iigp1;S100a8;S100a9;Ifitm6;Trim5;Ifit1bl2;Hba-a2;Hba-a1;Gm10291;Trim10;Bglap2;Ifi27l2a;Gm21596
5	GO:0070167	BP	regulation of biomineral tissue development	5/ 155	75/ 43839	0.0666667	7.32082e-06	0.00862494	ENSMUSG00000021388;ENSMUSG00000032496;ENSMUSG00000035692;ENSMUSG00000048368;ENSMUSG00000074486	Aspn;Ltf;Isg15;Omd;Bglap2
10	GO:0042742	BP	defense response to bacterium	10/ 155	473/ 43839	0.0211416	7.92286e-06	0.00862494	ENSMUSG00000001348;ENSMUSG00000009350;ENSMUSG00000026822;ENSMUSG00000027483;ENSMUSG00000029322;ENSMUSG00000031722;ENSMUSG00000032496;ENSMUSG00000035692;ENSMUSG00000038357;ENSMUSG00000054072	Acp5;Mpo;Lcn2;Bpifa1;Plac8;Hp;Ltf;Isg15;Camp;Iigp1
2	GO:0031722	MF	hemoglobin beta binding	2/ 155	2/ 43839	1	1.24206e-05	0.00939615	ENSMUSG00000052305;ENSMUSG00000073940	Hbb-bs;Hbb-bt
2	GO:1900191	BP	negative regulation of single-species biofilm formation	2/ 155	2/ 43839	1	1.24206e-05	0.0102461	ENSMUSG00000027483;ENSMUSG00000032496	Bpifa1;Ltf
2	GO:1900228	BP	regulation of single-species biofilm formation in or on host organism	2/ 155	2/ 43839	1	1.24206e-05	0.0102461	ENSMUSG00000027483;ENSMUSG00000032496	Bpifa1;Ltf
2	GO:1900190	BP	regulation of single-species biofilm formation	2/ 155	2/ 43839	1	1.24206e-05	0.0102461	ENSMUSG00000027483;ENSMUSG00000032496	Bpifa1;Ltf
2	GO:1900229	BP	negative regulation of single-species biofilm formation in or on host organism	2/ 155	2/ 43839	1	1.24206e-05	0.0102461	ENSMUSG00000027483;ENSMUSG00000032496	Bpifa1;Ltf
6	GO:0097529	BP	myeloid leukocyte migration	6/ 155	145/ 43839	0.0413793	1.37463e-05	0.0102461	ENSMUSG00000022651;ENSMUSG00000029372;ENSMUSG00000056054;ENSMUSG00000056071;ENSMUSG00000085415;ENSMUSG00000094065	Retnlg;Ppbp;S100a8;S100a9;Selenok-ps1;Ccl21d
12	GO:0009617	BP	response to bacterium	12/ 155	738/ 43839	0.0162602	1.37561e-05	0.0102461	ENSMUSG00000001348;ENSMUSG00000009350;ENSMUSG00000026822;ENSMUSG00000027483;ENSMUSG00000029322;ENSMUSG00000031722;ENSMUSG00000032496;ENSMUSG00000035692;ENSMUSG00000038357;ENSMUSG00000054072;ENSMUSG00000069917;ENSMUSG00000069919	Acp5;Mpo;Lcn2;Bpifa1;Plac8;Hp;Ltf;Isg15;Camp;Iigp1;Hba-a2;Hba-a1
3	GO:0042581	CC	specific granule	3/ 155	16/ 43839	0.1875	2.34688e-05	0.0109541	ENSMUSG00000032484;ENSMUSG00000032496;ENSMUSG00000038357	Ngp;Ltf;Camp
5	GO:0042102	BP	positive regulation of T cell proliferation	5/ 155	93/ 43839	0.0537634	2.09453e-05	0.0148209	ENSMUSG00000006574;ENSMUSG00000016493;ENSMUSG00000026532;ENSMUSG00000027843;ENSMUSG00000085415	Slc4a1;Cd46;Spta1;Ptpn22;Selenok-ps1
3	GO:0002523	BP	leukocyte migration involved in inflammatory response	3/ 155	16/ 43839	0.1875	2.34688e-05	0.0158158	ENSMUSG00000029372;ENSMUSG00000056054;ENSMUSG00000056071	Ppbp;S100a8;S100a9
4	GO:0043903	BP	regulation of biological process involved in symbiotic interaction	4/ 155	48/ 43839	0.0833333	2.59108e-05	0.0163583	ENSMUSG00000027483;ENSMUSG00000032496;ENSMUSG00000059108;ENSMUSG00000073400	Bpifa1;Ltf;Ifitm6;Trim10
31	GO:0006950	BP	response to stress	31/ 155	3953/ 43839	0.00784215	2.65856e-05	0.0163583	ENSMUSG00000001348;ENSMUSG00000006574;ENSMUSG00000009350;ENSMUSG00000025270;ENSMUSG00000025887;ENSMUSG00000026822;ENSMUSG00000027483;ENSMUSG00000029322;ENSMUSG00000029372;ENSMUSG00000031722;ENSMUSG00000032484;ENSMUSG00000032496;ENSMUSG00000035692;ENSMUSG00000035775;ENSMUSG00000038357;ENSMUSG00000039236;ENSMUSG00000040809;ENSMUSG00000051235;ENSMUSG00000052525;ENSMUSG00000054072;ENSMUSG00000056054;…	Acp5;Slc4a1;Mpo;Alas2;Casp12;Lcn2;Bpifa1;Plac8;Ppbp;Hp;Ngp;Ltf;Isg15;Krt20;Camp;Isg20;Chil3;Gen1;Spdya;Iigp1;S100a8;S100a9;Ifitm6;Trim5;mt-Nd3;Ifit1bl2;Gm10291;Trim10;Selenok-ps1;Ccl21d;Gm21596
7	GO:0043177	MF	organic acid binding	7/ 155	245/ 43839	0.0285714	2.87887e-05	0.0186674	ENSMUSG00000025270;ENSMUSG00000052305;ENSMUSG00000056054;ENSMUSG00000056071;ENSMUSG00000069917;ENSMUSG00000069919;ENSMUSG00000073940	Alas2;Hbb-bs;S100a8;S100a9;Hba-a2;Hba-a1;Hbb-bt
5	GO:1990266	BP	neutrophil migration	5/ 155	104/ 43839	0.0480769	3.59231e-05	0.021044	ENSMUSG00000029372;ENSMUSG00000056054;ENSMUSG00000056071;ENSMUSG00000085415;ENSMUSG00000094065	Ppbp;S100a8;S100a9;Selenok-ps1;Ccl21d
2	GO:0070488	BP	neutrophil aggregation	2/ 155	3/ 43839	0.666667	3.7175e-05	0.021044	ENSMUSG00000056054;ENSMUSG00000056071	S100a8;S100a9
52	GO:0019222	BP	regulation of metabolic process	52/ 155	8651/ 43839	0.00601087	4.52848e-05	0.0246488	ENSMUSG00000001348;ENSMUSG00000016493;ENSMUSG00000021040;ENSMUSG00000021098;ENSMUSG00000022871;ENSMUSG00000025887;ENSMUSG00000026822;ENSMUSG00000027843;ENSMUSG00000029322;ENSMUSG00000029759;ENSMUSG00000031722;ENSMUSG00000032496;ENSMUSG00000034127;ENSMUSG00000035692;ENSMUSG00000036109;ENSMUSG00000038357;ENSMUSG00000052525;ENSMUSG00000054072;ENSMUSG00000054134;ENSMUSG00000056054;ENSMUSG00000056071;…	Acp5;Cd46;Slirp;4930447C04Rik;Fetub;Casp12;Lcn2;Ptpn22;Plac8;Pon3;Hp;Ltf;Tspan8;Isg15;Mbnl3;Camp;Spdya;Iigp1;Umodl1;S100a8;S100a9;Arr3;Zfp677;Zfp987;Zfp820;Gm10291;Zfp1008;4930522L14Rik;Zfp808;Zfp984;Zfp268;Gm14412;Zfp973;Gm14434;Gm4724;Tceal7;Gm14416;Selenok-ps1;Zfp968-ps;Gm6158;Gm17334;Gm11007;Gm20939;Gm21814;6720427I07Rik;Gm37366;Gm31793;Gm36298;Morf4l1-ps1;Gm20008;Gm51425;-
5	GO:0048525	BP	negative regulation of viral process	5/ 155	112/ 43839	0.0446429	5.12282e-05	0.0259367	ENSMUSG00000032496;ENSMUSG00000035692;ENSMUSG00000039236;ENSMUSG00000059108;ENSMUSG00000073400	Ltf;Isg15;Isg20;Ifitm6;Trim10
4	GO:0061515	BP	myeloid cell development	4/ 155	57/ 43839	0.0701754	5.13162e-05	0.0259367	ENSMUSG00000006574;ENSMUSG00000023926;ENSMUSG00000069917;ENSMUSG00000069919	Slc4a1;Rhag;Hba-a2;Hba-a1
22	GO:0002376	BP	immune system process	22/ 155	2451/ 43839	0.00897593	5.48663e-05	0.0262952	ENSMUSG00000009350;ENSMUSG00000016493;ENSMUSG00000022651;ENSMUSG00000024659;ENSMUSG00000026532;ENSMUSG00000026822;ENSMUSG00000027483;ENSMUSG00000027843;ENSMUSG00000029372;ENSMUSG00000031722;ENSMUSG00000032496;ENSMUSG00000038357;ENSMUSG00000039236;ENSMUSG00000054072;ENSMUSG00000056054;ENSMUSG00000056071;ENSMUSG00000060441;ENSMUSG00000070443;ENSMUSG00000073400;ENSMUSG00000085415;ENSMUSG00000094065;…	Mpo;Cd46;Retnlg;Anxa1;Spta1;Lcn2;Bpifa1;Ptpn22;Ppbp;Hp;Ltf;Camp;Isg20;Iigp1;S100a8;S100a9;Trim5;Gm10291;Trim10;Selenok-ps1;Ccl21d;Gm21596
5	GO:0097530	BP	granulocyte migration	5/ 155	114/ 43839	0.0438596	5.57416e-05	0.0262952	ENSMUSG00000029372;ENSMUSG00000056054;ENSMUSG00000056071;ENSMUSG00000085415;ENSMUSG00000094065	Ppbp;S100a8;S100a9;Selenok-ps1;Ccl21d
49	GO:0031323	BP	regulation of cellular metabolic process	49/ 155	7968/ 43839	0.0061496	5.80307e-05	0.026492	ENSMUSG00000001348;ENSMUSG00000016493;ENSMUSG00000021040;ENSMUSG00000021098;ENSMUSG00000026822;ENSMUSG00000027843;ENSMUSG00000029322;ENSMUSG00000029759;ENSMUSG00000031722;ENSMUSG00000032496;ENSMUSG00000034127;ENSMUSG00000035692;ENSMUSG00000036109;ENSMUSG00000038357;ENSMUSG00000052525;ENSMUSG00000054072;ENSMUSG00000054134;ENSMUSG00000056071;ENSMUSG00000060890;ENSMUSG00000062743;ENSMUSG00000066009;…	Acp5;Cd46;Slirp;4930447C04Rik;Lcn2;Ptpn22;Plac8;Pon3;Hp;Ltf;Tspan8;Isg15;Mbnl3;Camp;Spdya;Iigp1;Umodl1;S100a9;Arr3;Zfp677;Zfp987;Zfp820;Gm10291;Zfp1008;4930522L14Rik;Zfp808;Zfp984;Zfp268;Gm14412;Zfp973;Gm14434;Gm4724;Tceal7;Gm14416;Selenok-ps1;Zfp968-ps;Gm6158;Gm17334;Gm11007;Gm20939;Gm21814;6720427I07Rik;Gm37366;Gm31793;Gm36298;Morf4l1-ps1;Gm20008;Gm51425;-
2	GO:0032929	BP	negative regulation of superoxide anion generation	2/ 155	4/ 43839	0.5	7.4177e-05	0.0328048	ENSMUSG00000001348;ENSMUSG00000029759	Acp5;Pon3
4	GO:0030500	BP	regulation of bone mineralization	4/ 155	64/ 43839	0.0625	8.09718e-05	0.0347247	ENSMUSG00000032496;ENSMUSG00000035692;ENSMUSG00000048368;ENSMUSG00000074486	Ltf;Isg15;Omd;Bglap2
5	GO:0050671	BP	positive regulation of lymphocyte proliferation	5/ 155	126/ 43839	0.0396825	8.9631e-05	0.0373076	ENSMUSG00000006574;ENSMUSG00000016493;ENSMUSG00000026532;ENSMUSG00000027843;ENSMUSG00000085415	Slc4a1;Cd46;Spta1;Ptpn22;Selenok-ps1
5	GO:0032946	BP	positive regulation of mononuclear cell proliferation	5/ 155	129/ 43839	0.0387597	0.000100158	0.0404713	ENSMUSG00000006574;ENSMUSG00000016493;ENSMUSG00000026532;ENSMUSG00000027843;ENSMUSG00000085415	Slc4a1;Cd46;Spta1;Ptpn22;Selenok-ps1
6	GO:0050900	BP	leukocyte migration	6/ 155	209/ 43839	0.0287081	0.000105785	0.0404713	ENSMUSG00000022651;ENSMUSG00000029372;ENSMUSG00000056054;ENSMUSG00000056071;ENSMUSG00000085415;ENSMUSG00000094065	Retnlg;Ppbp;S100a8;S100a9;Selenok-ps1;Ccl21d
3	GO:0042744	BP	hydrogen peroxide catabolic process	3/ 155	26/ 43839	0.115385	0.000106169	0.0404713	ENSMUSG00000009350;ENSMUSG00000052305;ENSMUSG00000073940	Mpo;Hbb-bs;Hbb-bt
4	GO:0045071	BP	negative regulation of viral genome replication	4/ 155	69/ 43839	0.057971	0.000108671	0.0404713	ENSMUSG00000032496;ENSMUSG00000035692;ENSMUSG00000039236;ENSMUSG00000059108	Ltf;Isg15;Isg20;Ifitm6
11	GO:0045087	BP	innate immune response	11/ 155	783/ 43839	0.0140485	0.000116265	0.0421892	ENSMUSG00000026822;ENSMUSG00000027483;ENSMUSG00000032496;ENSMUSG00000038357;ENSMUSG00000039236;ENSMUSG00000054072;ENSMUSG00000056054;ENSMUSG00000056071;ENSMUSG00000060441;ENSMUSG00000073400;ENSMUSG00000096006	Lcn2;Bpifa1;Ltf;Camp;Isg20;Iigp1;S100a8;S100a9;Trim5;Trim10;Gm21596
5	GO:0070665	BP	positive regulation of leukocyte proliferation	5/ 155	134/ 43839	0.0373134	0.000119783	0.0423793	ENSMUSG00000006574;ENSMUSG00000016493;ENSMUSG00000026532;ENSMUSG00000027843;ENSMUSG00000085415	Slc4a1;Cd46;Spta1;Ptpn22;Selenok-ps1
2	GO:0032613	BP	interleukin-10 production	2/ 155	5/ 43839	0.4	0.000123341	0.0425736	ENSMUSG00000016493;ENSMUSG00000035692	Cd46;Isg15
48	GO:0060255	BP	regulation of macromolecule metabolic process	48/ 155	7975/ 43839	0.00601881	0.000143394	0.0480129	ENSMUSG00000001348;ENSMUSG00000016493;ENSMUSG00000021040;ENSMUSG00000021098;ENSMUSG00000022871;ENSMUSG00000025887;ENSMUSG00000026822;ENSMUSG00000027843;ENSMUSG00000029322;ENSMUSG00000032496;ENSMUSG00000034127;ENSMUSG00000035692;ENSMUSG00000036109;ENSMUSG00000038357;ENSMUSG00000052525;ENSMUSG00000054134;ENSMUSG00000056054;ENSMUSG00000056071;ENSMUSG00000060890;ENSMUSG00000062743;ENSMUSG00000066009;…	Acp5;Cd46;Slirp;4930447C04Rik;Fetub;Casp12;Lcn2;Ptpn22;Plac8;Ltf;Tspan8;Isg15;Mbnl3;Camp;Spdya;Umodl1;S100a8;S100a9;Arr3;Zfp677;Zfp987;Zfp820;Gm10291;Zfp1008;4930522L14Rik;Zfp808;Zfp984;Zfp268;Gm14412;Zfp973;Gm14434;Gm4724;Tceal7;Gm14416;Selenok-ps1;Zfp968-ps;Gm6158;Gm17334;Gm11007;Gm20939;Gm21814;6720427I07Rik;Gm31793;Gm36298;Morf4l1-ps1;Gm20008;Gm51425;-
79	GO:0065007	BP	biological regulation	79/ 155	15793/ 43839	0.00500222	0.000148476	0.0480129	ENSMUSG00000001348;ENSMUSG00000006574;ENSMUSG00000016493;ENSMUSG00000020633;ENSMUSG00000021040;ENSMUSG00000021098;ENSMUSG00000021388;ENSMUSG00000022871;ENSMUSG00000025887;ENSMUSG00000026532;ENSMUSG00000026822;ENSMUSG00000027483;ENSMUSG00000027843;ENSMUSG00000028332;ENSMUSG00000029306;ENSMUSG00000029322;ENSMUSG00000029372;ENSMUSG00000029759;ENSMUSG00000031722;ENSMUSG00000032484;ENSMUSG00000032496;…	Acp5;Slc4a1;Cd46;Dcdc2c;Slirp;4930447C04Rik;Aspn;Fetub;Casp12;Spta1;Lcn2;Bpifa1;Ptpn22;Hemgn;Ibsp;Plac8;Ppbp;Pon3;Hp;Ngp;Ltf;Tspan8;Isg15;Krt20;Mbnl3;Camp;Isg20;Omd;Gen1;Gypa;Spdya;Iigp1;Umodl1;S100a8;S100a9;Or5b106;Ifitm6;Arr3;Zfp677;Zfp987;Ifit1bl2;Zfp820;Gm10291;Zfp1008;4930522L14Rik;Tmsb15l;Adam4;Trim10;Bglap2;Zfp808;Or5l13;Zfp984;Zfp268;Gm14412;Zfp973;Gm14434;Gm4724;Tceal7;Gm15697;Gm14416;Se…
41	GO:0010468	BP	regulation of gene expression	41/ 155	6477/ 43839	0.00633009	0.000149277	0.0480129	ENSMUSG00000001348;ENSMUSG00000016493;ENSMUSG00000021098;ENSMUSG00000026822;ENSMUSG00000027843;ENSMUSG00000029322;ENSMUSG00000032496;ENSMUSG00000034127;ENSMUSG00000035692;ENSMUSG00000036109;ENSMUSG00000054134;ENSMUSG00000056071;ENSMUSG00000062743;ENSMUSG00000066009;ENSMUSG00000069743;ENSMUSG00000070443;ENSMUSG00000072066;ENSMUSG00000072762;ENSMUSG00000074867;ENSMUSG00000078495;ENSMUSG00000078502;…	Acp5;Cd46;4930447C04Rik;Lcn2;Ptpn22;Plac8;Ltf;Tspan8;Isg15;Mbnl3;Umodl1;S100a9;Zfp677;Zfp987;Zfp820;Gm10291;Zfp1008;4930522L14Rik;Zfp808;Zfp984;Zfp268;Gm14412;Zfp973;Gm14434;Gm4724;Tceal7;Gm14416;Selenok-ps1;Zfp968-ps;Gm6158;Gm17334;Gm11007;Gm20939;Gm21814;6720427I07Rik;Gm31793;Gm36298;Morf4l1-ps1;Gm20008;Gm51425;-
5	GO:0030097	BP	hemopoiesis	5/ 155	142/ 43839	0.0352113	0.000157161	0.0494254	ENSMUSG00000006574;ENSMUSG00000023926;ENSMUSG00000026532;ENSMUSG00000069917;ENSMUSG00000069919	Slc4a1;Rhag;Spta1;Hba-a2;Hba-a1

## Sheet: PFC_down
Number	GO ID	Term type	Description	Ratio_in_study	Ratio_in_pop	Rich factor	Pvalue	Padjust	Gene_ids	Gene_names
6	GO:0045165	BP	cell fate commitment	6/ 62	141/ 43839	0.0425532	5.27176e-08	0.000746059	ENSMUSG00000001496;ENSMUSG00000018486;ENSMUSG00000023391;ENSMUSG00000028640;ENSMUSG00000034384;ENSMUSG00000067724	Nkx2-1;Wnt9b;Dlx2;Tfap2c;Barhl2;Gbx1
4	GO:0048663	BP	neuron fate commitment	4/ 62	32/ 43839	0.125	1.26557e-07	0.000895519	ENSMUSG00000001496;ENSMUSG00000023391;ENSMUSG00000028640;ENSMUSG00000067724	Nkx2-1;Dlx2;Tfap2c;Gbx1
7	GO:0030182	BP	neuron differentiation	7/ 62	295/ 43839	0.0237288	2.0851e-07	0.000983612	ENSMUSG00000001496;ENSMUSG00000018486;ENSMUSG00000022144;ENSMUSG00000023391;ENSMUSG00000034384;ENSMUSG00000045288;ENSMUSG00000067724	Nkx2-1;Wnt9b;Gdnf;Dlx2;Barhl2;Ush1g;Gbx1
2	GO:0021892	BP	cerebral cortex GABAergic interneuron differentiation	2/ 62	3/ 43839	0.666667	5.89841e-06	0.0197057	ENSMUSG00000001496;ENSMUSG00000023391	Nkx2-1;Dlx2
40	GO:0065007	BP	biological regulation	40/ 62	15793/ 43839	0.00253277	6.96215e-06	0.0197057	ENSMUSG00000001349;ENSMUSG00000001496;ENSMUSG00000013766;ENSMUSG00000015843;ENSMUSG00000018486;ENSMUSG00000020160;ENSMUSG00000022144;ENSMUSG00000022176;ENSMUSG00000023391;ENSMUSG00000023945;ENSMUSG00000024011;ENSMUSG00000026322;ENSMUSG00000027849;ENSMUSG00000028640;ENSMUSG00000030043;ENSMUSG00000030069;ENSMUSG00000034384;ENSMUSG00000035200;ENSMUSG00000036198;ENSMUSG00000038677;ENSMUSG00000042379;…	Cnn1;Nkx2-1;Ly6g6e;Rxrg;Wnt9b;Meis1;Gdnf;Rem2;Dlx2;Slc5a7;Pi16;Htr4;Syt6;Tfap2c;Tacr1;Prok2;Barhl2;Chrnb4;Arhgap36;Scube3;Esm1;Gpr149;Mc4r;Nlrp10;Klk6;Tafa3;Or2y1g;Syt10;Gpr139;Ankdd1a;Gbx1;Prdm6;Gm10602;Gm4202;Gm26560;Gm28635;Gm26616;Gm43720;Gm42957;Gm45808
39	GO:0050789	BP	regulation of biological process	39/ 62	15290/ 43839	0.00255069	1.129e-05	0.0266294	ENSMUSG00000001349;ENSMUSG00000001496;ENSMUSG00000013766;ENSMUSG00000015843;ENSMUSG00000018486;ENSMUSG00000020160;ENSMUSG00000022144;ENSMUSG00000022176;ENSMUSG00000023391;ENSMUSG00000023945;ENSMUSG00000024011;ENSMUSG00000026322;ENSMUSG00000027849;ENSMUSG00000028640;ENSMUSG00000030043;ENSMUSG00000030069;ENSMUSG00000034384;ENSMUSG00000035200;ENSMUSG00000036198;ENSMUSG00000038677;ENSMUSG00000042379;…	Cnn1;Nkx2-1;Ly6g6e;Rxrg;Wnt9b;Meis1;Gdnf;Rem2;Dlx2;Slc5a7;Pi16;Htr4;Syt6;Tfap2c;Tacr1;Prok2;Barhl2;Chrnb4;Arhgap36;Scube3;Esm1;Gpr149;Mc4r;Nlrp10;Klk6;Tafa3;Or2y1g;Syt10;Gpr139;Ankdd1a;Gbx1;Prdm6;Gm10602;Gm4202;Gm26560;Gm28635;Gm26616;Gm43720;Gm45808
2	GO:0003339	BP	regulation of mesenchymal to epithelial transition involved in metanephros morphogenesis	2/ 62	5/ 43839	0.4	1.96255e-05	0.0396772	ENSMUSG00000018486;ENSMUSG00000022144	Wnt9b;Gdnf

## Sheet: HC_up
Number	GO ID	Term type	Description	Ratio_in_study	Ratio_in_pop	Rich factor	Pvalue	Padjust	Gene_ids	Gene_names
6	GO:0045165	BP	cell fate commitment	6/ 62	141/ 43839	0.0425532	5.27e-08	0.000746059	ENSMUSG00000001496;ENSMUSG00000018486;ENSMUSG00000023391;ENSMUSG00000028640;ENSMUSG00000034384;ENSMUSG00000067724	Nkx2-1;Wnt9b;Dlx2;Tfap2c;Barhl2;Gbx1
4	GO:0048663	BP	neuron fate commitment	4/ 62	32/ 43839	0.125	1.27e-07	0.000895519	ENSMUSG00000001496;ENSMUSG00000023391;ENSMUSG00000028640;ENSMUSG00000067724	Nkx2-1;Dlx2;Tfap2c;Gbx1
7	GO:0030182	BP	neuron differentiation	7/ 62	295/ 43839	0.0237288	2.09e-07	0.000983612	ENSMUSG00000001496;ENSMUSG00000018486;ENSMUSG00000022144;ENSMUSG00000023391;ENSMUSG00000034384;ENSMUSG00000045288;ENSMUSG00000067724	Nkx2-1;Wnt9b;Gdnf;Dlx2;Barhl2;Ush1g;Gbx1
2	GO:0021892	BP	cerebral cortex GABAergic interneuron differentiation	2/ 62	3/ 43839	0.666667	5.9e-06	0.0197057	ENSMUSG00000001496;ENSMUSG00000023391	Nkx2-1;Dlx2
40	GO:0065007	BP	biological regulation	40/ 62	15793/ 43839	0.00253277	6.96e-06	0.0197057	ENSMUSG00000001349;ENSMUSG00000001496;ENSMUSG00000013766;ENSMUSG00000015843;ENSMUSG00000018486;ENSMUSG00000020160;ENSMUSG00000022144;ENSMUSG00000022176;ENSMUSG00000023391;ENSMUSG00000023945;ENSMUSG00000024011;ENSMUSG00000026322;ENSMUSG00000027849;ENSMUSG00000028640;ENSMUSG00000030043;ENSMUSG00000030069;ENSMUSG00000034384;ENSMUSG00000035200;ENSMUSG00000036198;ENSMUSG00000038677;ENSMUSG00000042379;…	Cnn1;Nkx2-1;Ly6g6e;Rxrg;Wnt9b;Meis1;Gdnf;Rem2;Dlx2;Slc5a7;Pi16;Htr4;Syt6;Tfap2c;Tacr1;Prok2;Barhl2;Chrnb4;Arhgap36;Scube3;Esm1;Gpr149;Mc4r;Nlrp10;Klk6;Tafa3;Or2y1g;Syt10;Gpr139;Ankdd1a;Gbx1;Prdm6;Gm10602;Gm4202;Gm26560;Gm28635;Gm26616;Gm43720;Gm42957;Gm45808
39	GO:0050789	BP	regulation of biological process	39/ 62	15290/ 43839	0.00255069	1.13e-05	0.0266294	ENSMUSG00000001349;ENSMUSG00000001496;ENSMUSG00000013766;ENSMUSG00000015843;ENSMUSG00000018486;ENSMUSG00000020160;ENSMUSG00000022144;ENSMUSG00000022176;ENSMUSG00000023391;ENSMUSG00000023945;ENSMUSG00000024011;ENSMUSG00000026322;ENSMUSG00000027849;ENSMUSG00000028640;ENSMUSG00000030043;ENSMUSG00000030069;ENSMUSG00000034384;ENSMUSG00000035200;ENSMUSG00000036198;ENSMUSG00000038677;ENSMUSG00000042379;…	Cnn1;Nkx2-1;Ly6g6e;Rxrg;Wnt9b;Meis1;Gdnf;Rem2;Dlx2;Slc5a7;Pi16;Htr4;Syt6;Tfap2c;Tacr1;Prok2;Barhl2;Chrnb4;Arhgap36;Scube3;Esm1;Gpr149;Mc4r;Nlrp10;Klk6;Tafa3;Or2y1g;Syt10;Gpr139;Ankdd1a;Gbx1;Prdm6;Gm10602;Gm4202;Gm26560;Gm28635;Gm26616;Gm43720;Gm45808
2	GO:0003339	BP	regulation of mesenchymal to epithelial transition involved in metanephros morphogenesis	2/ 62	5/ 43839	0.4	1.96e-05	0.0396772	ENSMUSG00000018486;ENSMUSG00000022144	Wnt9b;Gdnf

## Sheet: HC_down
Number	GO ID	Term type	Description	Ratio_in_study	Ratio_in_pop	Rich factor	Pvalue	Padjust	Gene_ids	Gene_names
5	GO:0160041	MF	neuropeptide activity	5/ 128	23/ 43839	0.217391	6.32689e-09	1.43589e-05	ENSMUSG00000024907;ENSMUSG00000027643;ENSMUSG00000028971;ENSMUSG00000029819;ENSMUSG00000037727	Gal;Ghrh;Cort;Npy;Avp
5	GO:0005184	MF	neuropeptide hormone activity	5/ 128	23/ 43839	0.217391	6.32689e-09	1.43589e-05	ENSMUSG00000024907;ENSMUSG00000027643;ENSMUSG00000028971;ENSMUSG00000029819;ENSMUSG00000037727	Gal;Ghrh;Cort;Npy;Avp
7	GO:0005179	MF	hormone activity	7/ 128	144/ 43839	0.0486111	2.4169e-07	0.000365676	ENSMUSG00000015812;ENSMUSG00000019772;ENSMUSG00000024907;ENSMUSG00000027643;ENSMUSG00000028971;ENSMUSG00000029819;ENSMUSG00000037727	Gnrh1;Vip;Gal;Ghrh;Cort;Npy;Avp
10	GO:0048018	MF	receptor ligand activity	10/ 128	631/ 43839	0.0158479	1.7625e-05	0.0171132	ENSMUSG00000015812;ENSMUSG00000019772;ENSMUSG00000021702;ENSMUSG00000024907;ENSMUSG00000027643;ENSMUSG00000028971;ENSMUSG00000029819;ENSMUSG00000031380;ENSMUSG00000037727;ENSMUSG00000090207	Gnrh1;Vip;Thbs4;Gal;Ghrh;Cort;Npy;Vegfd;Avp;4930524O07Rik
10	GO:0030546	MF	signaling receptor activator activity	10/ 128	636/ 43839	0.0157233	1.88512e-05	0.0171132	ENSMUSG00000015812;ENSMUSG00000019772;ENSMUSG00000021702;ENSMUSG00000024907;ENSMUSG00000027643;ENSMUSG00000028971;ENSMUSG00000029819;ENSMUSG00000031380;ENSMUSG00000037727;ENSMUSG00000090207	Gnrh1;Vip;Thbs4;Gal;Ghrh;Cort;Npy;Vegfd;Avp;4930524O07Rik
3	GO:0051428	MF	peptide hormone receptor binding	3/ 128	20/ 43839	0.15	2.67267e-05	0.0202188	ENSMUSG00000015812;ENSMUSG00000019772;ENSMUSG00000027643	Gnrh1;Vip;Ghrh
10	GO:0030545	MF	signaling receptor regulator activity	10/ 128	683/ 43839	0.0146413	3.4449e-05	0.0223377	ENSMUSG00000015812;ENSMUSG00000019772;ENSMUSG00000021702;ENSMUSG00000024907;ENSMUSG00000027643;ENSMUSG00000028971;ENSMUSG00000029819;ENSMUSG00000031380;ENSMUSG00000037727;ENSMUSG00000090207	Gnrh1;Vip;Thbs4;Gal;Ghrh;Cort;Npy;Vegfd;Avp;4930524O07Rik

## Sheet: TH_up
Number	GO ID	Term type	Description	Ratio_in_study	Ratio_in_pop	Rich factor	Pvalue	Padjust	Gene_ids	Gene_names
4	GO:0031838	CC	haptoglobin-hemoglobin complex	4/ 51	11/ 43839	0.363636	5.32721e-10	9.9459e-07	ENSMUSG00000052305;ENSMUSG00000069917;ENSMUSG00000069919;ENSMUSG00000073940	Hbb-bs;Hba-a2;Hba-a1;Hbb-bt
4	GO:0005833	CC	hemoglobin complex	4/ 51	14/ 43839	0.285714	1.61177e-09	1.50458e-06	ENSMUSG00000052305;ENSMUSG00000069917;ENSMUSG00000069919;ENSMUSG00000073940	Hbb-bs;Hba-a2;Hba-a1;Hbb-bt
4	GO:0005344	MF	oxygen carrier activity	4/ 51	17/ 43839	0.235294	3.82232e-09	1.73495e-05	ENSMUSG00000052305;ENSMUSG00000069917;ENSMUSG00000069919;ENSMUSG00000073940	Hbb-bs;Hba-a2;Hba-a1;Hbb-bt
4	GO:0019825	MF	oxygen binding	4/ 51	28/ 43839	0.142857	3.25743e-08	7.39275e-05	ENSMUSG00000052305;ENSMUSG00000069917;ENSMUSG00000069919;ENSMUSG00000073940	Hbb-bs;Hba-a2;Hba-a1;Hbb-bt
4	GO:0098869	BP	cellular oxidant detoxification	4/ 51	26/ 43839	0.153846	2.38253e-08	0.000337175	ENSMUSG00000052305;ENSMUSG00000069917;ENSMUSG00000069919;ENSMUSG00000073940	Hbb-bs;Hba-a2;Hba-a1;Hbb-bt
3	GO:0030492	MF	hemoglobin binding	3/ 51	11/ 43839	0.272727	2.43116e-07	0.000367835	ENSMUSG00000006574;ENSMUSG00000052305;ENSMUSG00000073940	Slc4a1;Hbb-bs;Hbb-bt
2	GO:0031722	MF	hemoglobin beta binding	2/ 51	2/ 43839	1	1.32687e-06	0.00150567	ENSMUSG00000052305;ENSMUSG00000073940	Hbb-bs;Hbb-bt
4	GO:1990748	BP	cellular detoxification	4/ 51	52/ 43839	0.0769231	4.21931e-07	0.00298558	ENSMUSG00000052305;ENSMUSG00000069917;ENSMUSG00000069919;ENSMUSG00000073940	Hbb-bs;Hba-a2;Hba-a1;Hbb-bt
4	GO:0098754	BP	detoxification	4/ 51	59/ 43839	0.0677966	7.05079e-07	0.00332609	ENSMUSG00000052305;ENSMUSG00000069917;ENSMUSG00000069919;ENSMUSG00000073940	Hbb-bs;Hba-a2;Hba-a1;Hbb-bt
4	GO:0140104	MF	molecular carrier activity	4/ 51	94/ 43839	0.0425532	4.58466e-06	0.00416196	ENSMUSG00000052305;ENSMUSG00000069917;ENSMUSG00000069919;ENSMUSG00000073940	Hbb-bs;Hba-a2;Hba-a1;Hbb-bt
5	GO:0043177	MF	organic acid binding	5/ 51	245/ 43839	0.0204082	9.96687e-06	0.00753994	ENSMUSG00000025270;ENSMUSG00000052305;ENSMUSG00000069917;ENSMUSG00000069919;ENSMUSG00000073940	Alas2;Hbb-bs;Hba-a2;Hba-a1;Hbb-bt
2	GO:0031721	MF	hemoglobin alpha binding	2/ 51	6/ 43839	0.333333	1.98438e-05	0.0128673	ENSMUSG00000052305;ENSMUSG00000073940	Hbb-bs;Hbb-bt
3	GO:0048821	BP	erythrocyte development	3/ 51	30/ 43839	0.1	5.88953e-06	0.0208372	ENSMUSG00000006574;ENSMUSG00000069917;ENSMUSG00000069919	Slc4a1;Hba-a2;Hba-a1
4	GO:0048525	BP	negative regulation of viral process	4/ 51	112/ 43839	0.0357143	9.19455e-06	0.0260243	ENSMUSG00000000386;ENSMUSG00000020641;ENSMUSG00000039236;ENSMUSG00000073400	Mx1;Rsad2;Isg20;Trim10

## Sheet: TH_down
Number	GO ID	Term type	Description	Ratio_in_study	Ratio_in_pop	Rich factor	Pvalue	Padjust	Gene_ids	Gene_names
5	GO:0005184	MF	neuropeptide hormone activity	5/ 128	23/ 43839	0.217391	6.32689e-09	1.43589e-05	ENSMUSG00000024907;ENSMUSG00000027643;ENSMUSG00000028971;ENSMUSG00000029819;ENSMUSG00000037727	Gal;Ghrh;Cort;Npy;Avp
5	GO:0160041	MF	neuropeptide activity	5/ 128	23/ 43839	0.217391	6.32689e-09	1.43589e-05	ENSMUSG00000024907;ENSMUSG00000027643;ENSMUSG00000028971;ENSMUSG00000029819;ENSMUSG00000037727	Gal;Ghrh;Cort;Npy;Avp
7	GO:0005179	MF	hormone activity	7/ 128	144/ 43839	0.0486111	2.4169e-07	0.000365676	ENSMUSG00000015812;ENSMUSG00000019772;ENSMUSG00000024907;ENSMUSG00000027643;ENSMUSG00000028971;ENSMUSG00000029819;ENSMUSG00000037727	Gnrh1;Vip;Gal;Ghrh;Cort;Npy;Avp
10	GO:0048018	MF	receptor ligand activity	10/ 128	631/ 43839	0.0158479	1.7625e-05	0.0171132	ENSMUSG00000015812;ENSMUSG00000019772;ENSMUSG00000021702;ENSMUSG00000024907;ENSMUSG00000027643;ENSMUSG00000028971;ENSMUSG00000029819;ENSMUSG00000031380;ENSMUSG00000037727;ENSMUSG00000090207	Gnrh1;Vip;Thbs4;Gal;Ghrh;Cort;Npy;Vegfd;Avp;4930524O07Rik
10	GO:0030546	MF	signaling receptor activator activity	10/ 128	636/ 43839	0.0157233	1.88512e-05	0.0171132	ENSMUSG00000015812;ENSMUSG00000019772;ENSMUSG00000021702;ENSMUSG00000024907;ENSMUSG00000027643;ENSMUSG00000028971;ENSMUSG00000029819;ENSMUSG00000031380;ENSMUSG00000037727;ENSMUSG00000090207	Gnrh1;Vip;Thbs4;Gal;Ghrh;Cort;Npy;Vegfd;Avp;4930524O07Rik
3	GO:0051428	MF	peptide hormone receptor binding	3/ 128	20/ 43839	0.15	2.67267e-05	0.0202188	ENSMUSG00000015812;ENSMUSG00000019772;ENSMUSG00000027643	Gnrh1;Vip;Ghrh
10	GO:0030545	MF	signaling receptor regulator activity	10/ 128	683/ 43839	0.0146413	3.4449e-05	0.0223377	ENSMUSG00000015812;ENSMUSG00000019772;ENSMUSG00000021702;ENSMUSG00000024907;ENSMUSG00000027643;ENSMUSG00000028971;ENSMUSG00000029819;ENSMUSG00000031380;ENSMUSG00000037727;ENSMUSG00000090207	Gnrh1;Vip;Thbs4;Gal;Ghrh;Cort;Npy;Vegfd;Avp;4930524O07Rik
