# Supplementary material for: Ectoparasites enhance survival by suppressing host exploration and limiting dispersal
Source: Nat Commun. 2025 May 9;16:4318. doi: 10.1038/s41467-025-59601-9 (PMC12064801; doi:10.1038/s41467-025-59601-9)
Supplement: Supplementary file 7 — Source data [file 41467_2025_59601_MOESM7_ESM.xlsx]

## Sheet: Figure 2a
Figure 2a	Open field test results
Treatment	Time in Center(s)	Frequency
Flea-	18.16	17
Flea-	19.44	19
Flea-	21.04	20
Flea-	14.96	10
Flea-	19.12	15
Flea-	16.8	19
Flea-	22.48	17
Flea-	23.76	18
Flea-	17.04	10
Flea-	16.32	12
Flea-	17.44	12
Flea-	22.96	15
Flea+	17.84	11
Flea+	15.76	11
Flea+	24.48	20
Flea+	17.52	15
Flea+	15.28	13
Flea+	11.92	14
Flea+	10.56	9
Flea+	22.24	13
Flea+	17.12	15
Flea+	6.96	7
Flea+	11.68	9
Flea+	5.2	6

## Sheet: Figure 2b
Figure 2b	Elevated plus maze results
Treatment	Time in Open Arms (s)
Flea-	101.36
Flea-	65.04
Flea-	111.12
Flea-	47.68
Flea-	92.08
Flea-	76.08
Flea-	79.92
Flea-	104.16
Flea+	50.56
Flea+	46.16
Flea+	72.96
Flea+	41.2
Flea+	76
Flea+	60.72
Flea+	25.68
Flea+	100.48

## Sheet: Figure 2c
Figure 2c, d, e	Standardized Uptake Values (SUV) of ¹⁸F-FDG based on PET-CT
Group	Brain Regions	SUV Value
Flea-	Anterior.Cingulate.Left	1.0875
Flea-	Anterior.Cingulate.Left	1.1365
Flea-	Anterior.Cingulate.Left	1.1655
Flea-	Anterior.Cingulate.Left	1.1843
Flea-	Anterior.Cingulate.Left	1.1867
Flea-	Anterior.Cingulate.Left	1.0813
Flea+	Anterior.Cingulate.Left	1.1527
Flea+	Anterior.Cingulate.Left	1.1769
Flea+	Anterior.Cingulate.Left	1.1501
Flea-	Anterior.Cingulate.Right	1.1323
Flea-	Anterior.Cingulate.Right	1.1951
Flea-	Anterior.Cingulate.Right	1.1906
Flea-	Anterior.Cingulate.Right	1.2162
Flea-	Anterior.Cingulate.Right	1.2397
Flea-	Anterior.Cingulate.Right	1.1228
Flea+	Anterior.Cingulate.Right	1.174
Flea+	Anterior.Cingulate.Right	1.2093
Flea+	Anterior.Cingulate.Right	1.1735
Flea-	Auditory.Cortex.Left	1.0452
Flea-	Auditory.Cortex.Left	0.94632
Flea-	Auditory.Cortex.Left	0.91503
Flea-	Auditory.Cortex.Left	0.82638
Flea-	Auditory.Cortex.Left	0.83591
Flea-	Auditory.Cortex.Left	0.79675
Flea+	Auditory.Cortex.Left	0.8461
Flea+	Auditory.Cortex.Left	0.9694
Flea+	Auditory.Cortex.Left	1.0259
Flea-	Auditory.Cortex.Right	1.0296
Flea-	Auditory.Cortex.Right	1.0059
Flea-	Auditory.Cortex.Right	1.0093
Flea-	Auditory.Cortex.Right	0.89798
Flea-	Auditory.Cortex.Right	0.93012
Flea-	Auditory.Cortex.Right	0.87988
Flea+	Auditory.Cortex.Right	0.95099
Flea+	Auditory.Cortex.Right	1.003
Flea+	Auditory.Cortex.Right	1.0763
Flea-	Basal.Ganglia.Dorsal.Left	1.151
Flea-	Basal.Ganglia.Dorsal.Left	1.2025
Flea-	Basal.Ganglia.Dorsal.Left	1.1586
Flea-	Basal.Ganglia.Dorsal.Left	1.1726
Flea-	Basal.Ganglia.Dorsal.Left	1.1815
Flea-	Basal.Ganglia.Dorsal.Left	1.165
Flea+	Basal.Ganglia.Dorsal.Left	1.1551
Flea+	Basal.Ganglia.Dorsal.Left	1.1331
Flea+	Basal.Ganglia.Dorsal.Left	1.1116
Flea-	Basal.Ganglia.Dorsal.Right	1.1537
Flea-	Basal.Ganglia.Dorsal.Right	1.2143
Flea-	Basal.Ganglia.Dorsal.Right	1.1774
Flea-	Basal.Ganglia.Dorsal.Right	1.1942
Flea-	Basal.Ganglia.Dorsal.Right	1.2114
Flea-	Basal.Ganglia.Dorsal.Right	1.1398
Flea+	Basal.Ganglia.Dorsal.Right	1.1501
Flea+	Basal.Ganglia.Dorsal.Right	1.1345
Flea+	Basal.Ganglia.Dorsal.Right	1.1206
Flea-	Basal.Ganglia.Ventral.Left	1.0569
Flea-	Basal.Ganglia.Ventral.Left	1.0775
Flea-	Basal.Ganglia.Ventral.Left	1.1556
Flea-	Basal.Ganglia.Ventral.Left	1.0618
Flea-	Basal.Ganglia.Ventral.Left	1.0493
Flea-	Basal.Ganglia.Ventral.Left	1.0487
Flea+	Basal.Ganglia.Ventral.Left	1.0517
Flea+	Basal.Ganglia.Ventral.Left	0.98743
Flea+	Basal.Ganglia.Ventral.Left	0.99265
Flea-	Basal.Ganglia.Ventral.Right	1.0438
Flea-	Basal.Ganglia.Ventral.Right	1.0955
Flea-	Basal.Ganglia.Ventral.Right	1.1199
Flea-	Basal.Ganglia.Ventral.Right	1.0299
Flea-	Basal.Ganglia.Ventral.Right	1.0789
Flea-	Basal.Ganglia.Ventral.Right	1.0383
Flea+	Basal.Ganglia.Ventral.Right	1.0554
Flea+	Basal.Ganglia.Ventral.Right	1.0361
Flea+	Basal.Ganglia.Ventral.Right	1.0031
Flea-	Cerebellum	1.0932
Flea-	Cerebellum	1.064
Flea-	Cerebellum	1.044
Flea-	Cerebellum	1.0699
Flea-	Cerebellum	1.0415
Flea-	Cerebellum	1.1289
Flea+	Cerebellum	1.1427
Flea+	Cerebellum	1.1131
Flea+	Cerebellum	1.0978
Flea-	Hindbrain	1.0146
Flea-	Hindbrain	1.0576
Flea-	Hindbrain	0.98488
Flea-	Hindbrain	1.0404
Flea-	Hindbrain	1.0694
Flea-	Hindbrain	1.1246
Flea+	Hindbrain	1.0547
Flea+	Hindbrain	1.0356
Flea+	Hindbrain	1.0235
Flea-	Hippocampal.Left	1.124
Flea-	Hippocampal.Left	1.1535
Flea-	Hippocampal.Left	1.107
Flea-	Hippocampal.Left	1.1526
Flea-	Hippocampal.Left	1.1719
Flea-	Hippocampal.Left	1.0945
Flea+	Hippocampal.Left	1.1261
Flea+	Hippocampal.Left	1.088
Flea+	Hippocampal.Left	1.0833
Flea-	Hippocampal.Right	1.12
Flea-	Hippocampal.Right	1.1721
Flea-	Hippocampal.Right	1.0989
Flea-	Hippocampal.Right	1.1814
Flea-	Hippocampal.Right	1.1707
Flea-	Hippocampal.Right	1.1126
Flea+	Hippocampal.Right	1.1195
Flea+	Hippocampal.Right	1.0889
Flea+	Hippocampal.Right	1.0768
Flea-	Hypothalamus.Left	0.8504
Flea-	Hypothalamus.Left	0.89792
Flea-	Hypothalamus.Left	0.78096
Flea-	Hypothalamus.Left	0.90858
Flea-	Hypothalamus.Left	0.92697
Flea-	Hypothalamus.Left	0.93852
Flea+	Hypothalamus.Left	0.83235
Flea+	Hypothalamus.Left	0.75635
Flea+	Hypothalamus.Left	0.79418
Flea-	Hypothalamus.Right	0.83543
Flea-	Hypothalamus.Right	0.89669
Flea-	Hypothalamus.Right	0.78927
Flea-	Hypothalamus.Right	0.87441
Flea-	Hypothalamus.Right	0.90422
Flea-	Hypothalamus.Right	0.90912
Flea+	Hypothalamus.Right	0.81438
Flea+	Hypothalamus.Right	0.78006
Flea+	Hypothalamus.Right	0.79949
Flea-	MidBrain	1.1795
Flea-	MidBrain	1.1915
Flea-	MidBrain	1.1042
Flea-	MidBrain	1.1872
Flea-	MidBrain	1.2064
Flea-	MidBrain	1.1541
Flea+	MidBrain	1.2349
Flea+	MidBrain	1.2116
Flea+	MidBrain	1.1327
Flea-	Olfactory.Left	0.97891
Flea-	Olfactory.Left	0.9972
Flea-	Olfactory.Left	0.99491
Flea-	Olfactory.Left	1.0225
Flea-	Olfactory.Left	0.99361
Flea-	Olfactory.Left	1.1257
Flea+	Olfactory.Left	0.94157
Flea+	Olfactory.Left	0.96005
Flea+	Olfactory.Left	0.95929
Flea-	Olfactory.Right	1.0017
Flea-	Olfactory.Right	1.0197
Flea-	Olfactory.Right	1.0456
Flea-	Olfactory.Right	1.066
Flea-	Olfactory.Right	1.0122
Flea-	Olfactory.Right	1.0855
Flea+	Olfactory.Right	0.96026
Flea+	Olfactory.Right	0.97696
Flea+	Olfactory.Right	0.97479
Flea-	Orbital.Left	1.1211
Flea-	Orbital.Left	1.1831
Flea-	Orbital.Left	1.1719
Flea-	Orbital.Left	1.1577
Flea-	Orbital.Left	1.1593
Flea-	Orbital.Left	1.1405
Flea+	Orbital.Left	1.0905
Flea+	Orbital.Left	1.1298
Flea+	Orbital.Left	1.1272
Flea-	Orbital.Right	1.1926
Flea-	Orbital.Right	1.2451
Flea-	Orbital.Right	1.2216
Flea-	Orbital.Right	1.2286
Flea-	Orbital.Right	1.2264
Flea-	Orbital.Right	1.144
Flea+	Orbital.Right	1.1378
Flea+	Orbital.Right	1.163
Flea+	Orbital.Right	1.1345
Flea-	Somatomotor.Left	0.84329
Flea-	Somatomotor.Left	0.82208
Flea-	Somatomotor.Left	0.9367
Flea-	Somatomotor.Left	0.88117
Flea-	Somatomotor.Left	0.88552
Flea-	Somatomotor.Left	0.85122
Flea+	Somatomotor.Left	0.85638
Flea+	Somatomotor.Left	0.90893
Flea+	Somatomotor.Left	0.93986
Flea-	Somatomotor.Right	0.91204
Flea-	Somatomotor.Right	0.84892
Flea-	Somatomotor.Right	0.96203
Flea-	Somatomotor.Right	0.91296
Flea-	Somatomotor.Right	0.92929
Flea-	Somatomotor.Right	0.88385
Flea+	Somatomotor.Right	0.92139
Flea+	Somatomotor.Right	0.96361
Flea+	Somatomotor.Right	0.95958
Flea-	Somatosensory.Left	1.0138
Flea-	Somatosensory.Left	0.93912
Flea-	Somatosensory.Left	1.1044
Flea-	Somatosensory.Left	0.96169
Flea-	Somatosensory.Left	0.90905
Flea-	Somatosensory.Left	0.84836
Flea+	Somatosensory.Left	1.0122
Flea+	Somatosensory.Left	1.1146
Flea+	Somatosensory.Left	1.1341
Flea-	Somatosensory.Right	1.0668
Flea-	Somatosensory.Right	0.98242
Flea-	Somatosensory.Right	1.1187
Flea-	Somatosensory.Right	1.0087
Flea-	Somatosensory.Right	1.002
Flea-	Somatosensory.Right	0.90213
Flea+	Somatosensory.Right	1.1018
Flea+	Somatosensory.Right	1.1743
Flea+	Somatosensory.Right	1.144
Flea-	Thalamus.Left	1.1348
Flea-	Thalamus.Left	1.1104
Flea-	Thalamus.Left	1.1037
Flea-	Thalamus.Left	1.1585
Flea-	Thalamus.Left	1.1757
Flea-	Thalamus.Left	1.12
Flea+	Thalamus.Left	1.2485
Flea+	Thalamus.Left	1.1554
Flea+	Thalamus.Left	1.14
Flea-	Thalamus.Right	1.1744
Flea-	Thalamus.Right	1.104
Flea-	Thalamus.Right	1.1252
Flea-	Thalamus.Right	1.1565
Flea-	Thalamus.Right	1.1563
Flea-	Thalamus.Right	1.1304
Flea+	Thalamus.Right	1.2309
Flea+	Thalamus.Right	1.1772
Flea+	Thalamus.Right	1.195
Flea-	Visual.Cortex.Left	0.8186
Flea-	Visual.Cortex.Left	0.77456
Flea-	Visual.Cortex.Left	0.79137
Flea-	Visual.Cortex.Left	0.83348
Flea-	Visual.Cortex.Left	0.71647
Flea-	Visual.Cortex.Left	0.76307
Flea+	Visual.Cortex.Left	0.71499
Flea+	Visual.Cortex.Left	0.84097
Flea+	Visual.Cortex.Left	0.87236
Flea-	Visual.Cortex.Right	0.85388
Flea-	Visual.Cortex.Right	0.83496
Flea-	Visual.Cortex.Right	0.86924
Flea-	Visual.Cortex.Right	0.87832
Flea-	Visual.Cortex.Right	0.78428
Flea-	Visual.Cortex.Right	0.78787
Flea+	Visual.Cortex.Right	0.78319
Flea+	Visual.Cortex.Right	0.86603
Flea+	Visual.Cortex.Right	0.88204

## Sheet: Figure 3e
Figure 3e	Neurotransmitter Metabolomics
PFC	Group(ng/mg)	DA	NE	EP	GABA	Hin	ACh	VP	PEA	DOPAC	Tyn	L-DP	Orn	3-HAA	XA	3-OMDP	Gly	Pro	Asp	Asn	Glu	Gln	GSH	Pun	5-HIAA	b-Ala	5-GMP	HVA	2-AP	HK	5-HTP	Ser	Kyn	Trp	TRM	NAS	IAM	ILA	IAA-L-Ala	MEL	IAA	IAN	5-HAA	IArA	IPA	VMA	3IS
	Flea-	0.0318729	0.00806976	0	1408.2	0.00321544	0.295874	0	0	0.130151	0.0127468	0.129845	0.182727	0	0.00245876	0.031071	91.6898	24.201	739.626	17.1297	1244.54	3974.68	218.04	0.58149	0.419536	1.29505	22.6447	0.234321	0.001626	0.0180255	0.00586496	0.050693	0.0440351	6.88243	0	0	0	0.0318552	5.968e-05	0	0.00730328	0	0.0462889	0.0459	0.00241272	0.00545624	0.0505822
	Flea-	0.00688118	0.00406957	0	1282	0.0027962	1.06266	0	0	0.394174	0.024341	0.170481	0.13349	0	0.00388796	0.0225037	95.8574	30.6743	807.601	22.9807	1245	8792.75	165.277	1.24283	0.590271	1.2049	12.5839	0.443697	0.00193961	0.0182205	0.00674765	0.0039289	0.0392195	9.66384	0	0	0	0.0309331	0.000136706	0	0.0199345	0	0.0281958	0.0226765	0.00218482	0.00787737	0.0881122
	Flea-	0.0080187	0.00457664	0	1462.89	0.00342044	0.813211	0	0	0.533057	0.0158965	0.0981627	0.123168	0	0.00347174	0.0303385	102.506	30.5822	907.107	21.9884	1217.51	4541.42	167.026	0.747129	0.659883	1.41475	11.4971	0.61081	0.0012402	0.0169655	0.00724664	0.00259146	0.0388834	7.53391	0	0	0	0.0215861	0.000188502	0	0.0137374	0	0.0589082	0.127156	0.00375713	0.00939008	0.0527356
	Flea-	0.0828405	0.0140474	0	1410.49	0.00556928	0.308258	0	0	0.547967	0.0251585	0.134153	0.157398	0	0.00685207	0.0271486	92.7246	22.9883	595.886	16.7222	973.83	3563.82	184.103	0.825487	0.603892	1.38951	13.4029	0.571939	0.000972709	0.0158046	0.0104755	0.0420574	0.0492173	6.43434	0	0	0	0.0388451	0.000380677	0	0.0161412	0	0.0533863	0.183327	0.00383402	0.00615864	0.155476
	Flea+	0.0239463	0.00733553	0	1887.15	0.00295676	0.446877	0	0	0.336773	0.0193915	0.146494	0.106681	0	0.00758109	0.0365759	127.498	37.0398	921.466	22.1936	1288.71	5172.71	168.962	0.833909	0.446412	1.50385	9.16303	0.398558	0.00177538	0.0128178	0.00917353	0.00714513	0.0406395	9.87895	0	0	0	0.0378341	0.000679745	0	0.0159574	0	0.0567923	0.256282	0.00153538	0.00728349	0.102506
	Flea+	0.0316254	0.00489737	0	1422.35	0.00456152	1.00574	0	0	1.14457	0.0170742	0.0983284	0.10544	0	0.00200754	0.030702	97.3133	26.0317	724.325	17.2892	1088.02	4348.55	157.624	0.693643	0.690799	1.38378	10.6555	0.943698	0.000880333	0.0133027	0.00943397	0.00595978	0.0472867	6.5936	0	0	0	0.029297	0.000177116	0	0.0141295	0	0.0591506	0.138022	0.00101342	0.0126642	0.0304289
	Flea+	0.0284645	0.00803356	0	1520.44	0.00295792	0.750555	0	0	0.549999	0.0175225	0.126404	0.104826	0	0.00164326	0.0262638	101.935	30.9591	852.372	25.1593	1265.19	4924.39	147.252	0.732887	0.698404	1.46752	9.86268	0.720623	0.000827008	0.0150984	0.00748367	0.00445064	0.0381077	6.72795	0	0	0	0.026996	9.04545e-05	0	0.0120367	0	0.044569	0.993996	0.000939205	0.00842265	0.02839
	Flea+	0.0146748	0.00390396	0	1702.27	0.00682528	0.636586	0	0	0.439475	0.0699562	1.21703	0.5707	0	0.00545544	0.0487483	184.123	125.897	1593.88	58.7009	1449.64	5097.41	96.6063	1.35564	0.604491	1.45519	9.20256	0.229453	0.0120212	0.00911796	0.0253657	0.0053916	0.0763736	21.2269	0	0	0	0.0430748	0.0006774	0	0.0124075	0	0.0360486	0.24582	0.00325776	0.0367679	0.0622718
HC	Group(ng/mg)	DA	NE	EP	GABA	Hin	ACh	VP	PEA	DOPAC	Tyn	L-DP	Orn	3-HAA	XA	3-OMDP	Gly	Pro	Asp	Asn	Glu	Gln	GSH	Pun	5-HIAA	Ala	5-GMP	HVA	2-AP	HK	5-HTP	Ser	Kyn	Trp	TRM	NAS	IAM	ILA	IAA-L-Ala	MEL	IAA	IAN	5-HAA	IArA	IPA	VMA	3IS
	Flea-	0.000713351	0.000353676	0	1455.25	0.014418	0.0382615	0.0069573	0.000720216	0.0118235	0.166891	0.805921	1.11948	0.00067973	0.00313919	0.0182935	331.55	253.183	1848.75	66.7729	1672.89	6185.83	17.3044	5.85342	6.43961	2.07981	2.75762	0.734229	0.0144218	0.00703805	0.0344251	0.00259887	0.100624	57.6517	0	0	0.00548	0.0433222	0	0	0.012282	0.00187211	0	0	0.00696838	0.0391752	0.0471162
	Flea-	0.000800787	0.000404944	0	2039.49	0.0178482	0.0472396	0.00545197	0.000498539	0.0323006	0.169757	0.412264	2.04781	0.000229213	0.00239556	0.0159058	356.483	237.424	1739.08	69.2672	1466.36	6143.48	10.5085	4.9293	8.76389	3.30499	1.94502	0.836259	0.00860714	0.00965871	0.0133977	0.0019182	0.0860959	49.291	0	0	0.0032286	0.0353721	0	0	0.0128672	0.00142208	0	0	0.00621331	0.0606439	0.0849846
	Flea-	0.00129053	0.00101301	0	1742.1	0.011358	0.0546329	0.00740197	0.000185014	0.0192145	0.177868	0.60709	1.20315	0.00135797	0.00384248	0.0129795	317.106	195.417	1744.55	64.5441	1409.79	6544.03	9.69718	5.97126	8.19897	2.44359	5.27756	1.14629	0.014075	0.00989532	0.0219232	0.00341048	0.119881	45.6876	0	0	0.00262107	0.0493989	0	0	0.014575	0.00139848	0	0	0.00662378	0.0416168	0.0456705
	Flea+	0.00111921	0.00115391	0	1829.44	0.0109914	0.0547319	0	0.000422162	0.0131299	0.14929	0.5599	0.945786	0	0.00261125	0.00131273	331.886	297.396	2158.22	85.7242	1802.81	6975.32	18.7536	4.33005	7.6985	2.05484	5.4384	0.66647	0.0103548	0.00840305	0.0230096	0.00279238	0.0962068	66.4699	0	0	0.00205332	0.0275451	0	0	0.0105096	0.000709926	0	0	0.0052628	0.0470252	0.0320612
	Flea+	0.00111295	0.000407876	0	1777.73	0.00811705	0.0426243	0	5.6e-05	0.0349068	0.160346	0.429392	1.06146	0.00104865	0.0020701	0.012922	343.181	258.811	1974.08	89.1605	1792.24	7270.3	12.7522	4.48429	7.32476	2.37527	1.90416	0.63754	0.010324	0.0109292	0.0202673	0.0067142	0.0840539	53.6766	0	0	0.0024114	0.0508869	0	0	0.0134605	0.00101782	0	0	0.00778487	0.0608715	0.0483852
	Flea+	0.000498182	0.000674394	0	1942.07	0.00816288	0.0447243	0	0.000498182	0.0220969	0.140509	0.381616	0.977079	0.000431263	0.00193778	0.00819955	342.848	228.146	2023.75	71.558	1651.66	6335.81	13.5348	4.19705	5.48998	2.28441	1.91222	0.692701	0.0112966	0.00851237	0.0183703	0.00299364	0.117271	48.0791	0	0	0.000793889	0.0305971	0	0	0.0277678	0.000882323	0	0	0.00479697	0.0342579	0.0654978
TH	Group(ng/mg)	DA	NE	EP	GABA	Hin	ACh	VP	PEA	DOPAC	Tyn	L-DP	Orn	3-HAA	XA	3-OMDP	Gly	Pro	Asp	Asn	Glu	Gln	GSH	Pun	5-HIAA	Ala	5-GMP	HVA	2-AP	HK	5-HTP	Ser	Kyn	Trp	TRM	NAS	IAM	ILA	IAA-L-Ala	MEL	IAA	IAN	5-HAA	IArA	IPA	VMA	3IS
	Flea-	0.0022312	0.000334381	0	2242.54	0.0366686	0.0228201	0	0.000666562	0.0389209	0.132713	0.33529	0.916598	0.00336263	0.00245733	0.019939	348.916	209.114	1945.49	58.814	1043.07	4450.67	7.79538	6.48509	9.8183	3.00166	1.26553	0.46853	0.00667136	0.0033501	0.0163185	0.00452035	0.0820799	55.7936	0	0	0.00280483	0.03228	0	0	0.0237151	0.00137332	0	0	0.00718664	0.0781631	0.0723357
	Flea-	0.0042501	0.000864718	0	2970.74	0.0730211	0.0308764	0	0.00100326	0.04465	0.179338	0.324156	1.75043	0.00153035	0.0020466	0.0208691	500.211	309.779	2355.27	68.1516	895.776	5319.14	8.36615	5.91521	15.469	4.28248	2.97066	0.594646	0.00592067	0.00617023	0.0184879	0.00178893	0.0788019	75.5665	0	0	0.000365386	0.0399063	0	0	0.0296057	0.00104409	0	0	0.00623962	0.0678204	0.0959299
	Flea-	0.00365808	0.00030572	0	2524.82	0.064947	0.0277295	0	0.000477159	0.0466956	0.150327	0.257964	1.32615	0.000235202	0.00233382	0.0202598	495.466	345.876	2412.55	77.9926	958.084	4914.73	5.5416	4.48251	9.7059	3.27329	1.35676	0.481229	0.00598595	0.0039476	0.0142634	0.0143063	0.0826769	69.1262	0	0	0.00114737	0.0285774	0	0	0.0195895	0.00139413	0	0	0.00490656	0.0497278	0.0931213
	Flea+	0.00272615	0.000322897	0	2670.77	0.0525367	0.0304247	0	0.00057123	0.0333953	0.147579	0.433226	1.23425	0.000542143	0.00259468	0.0166236	415.528	261.72	2152.24	62.7912	1028.9	5305.54	9.08122	3.45285	14.7345	3.5357	1.64472	0.551955	0.00795917	0.00631647	0.0238267	0.000521825	0.102178	65.3243	0	0	0.00249988	0.0391108	0	0	0.0264296	0.000706151	0	0	0.00268849	0.0548827	0.0719265
	Flea+	0.0038645	0.000227977	0	2334.08	0.0553649	0.0367342	0	0.000880038	0.0541798	0.139901	0.376985	1.11336	0.000994504	0.00256687	0.022705	356.453	223.422	1907.76	64.1028	970.669	5106.91	7.7121	4.36338	10.885	3.37903	2.48562	0.734552	0.00815977	0.00537519	0.0176195	0.00766718	0.0810956	56.013	0	0	0.00113973	0.0335486	0	0	0.0275784	0.00076126	0	0	0.00884828	0.063543	0.137758
	Flea+	0.00276287	0.000579409	0	2446.1	0.0259993	0.0363174	0	5.83e-06	0.0339953	0.12334	0.281771	0.452069	0.00115697	0.00158146	0.00981898	369.893	220.057	2136.08	60.4636	1074.74	5432.25	11.061	5.00161	12.3238	2.86913	2.45336	0.7317	0.0086	0.00783374	0.0150252	0.00469354	0.0735496	58.0819	0	0	0.0020289	0.0236091	0	0	0.0211484	0.000687598	0	0	0.00681681	0.0540232	0.0909517

## Sheet: Figure 3i
Figure 3i	Flow Cytometry
Group	Microglia	Macrophages	Lymphocytes
Flea-	0.5631	0.0126	0.0046
Flea-	0.6836	0.0151	0.0054
Flea-	0.6762	0.0151	0.0074
Flea-	0.4622	0.0162	0.0044
Flea-	0.6824	0.0128	0.0049
Flea-	0.5871	0.0113	0.0048
Flea+	0.7674	0.0168	0.0168
Flea+	0.8385	0.0225	0.0222
Flea+	0.8392	0.0228	0.0143
Flea+	0.8118	0.0246	0.0146
Flea+	0.7597	0.0292	0.0234
Flea+	0.8068	0.0093	0.0089

## Sheet: Figure 3k
Figure 3k	Immunofluorescence of IBA1
Group	IBA1
Flea-	0.410033
Flea-	0.3471
Flea-	0.353533
Flea-	0.376467
Flea-	0.424533
Flea+	0.4557
Flea+	0.4358
Flea+	0.543167
Flea+	0.425233
Flea+	0.458133

## Sheet: Figure 3l
Figure 3i	Wester blot of IBA1
	Red：Flea-
	Blue：Flea+

## Sheet: Figure 4b
Figure 4b	Immunofluorescence
sampleID	Group	NeuN
A01	Flea-	0.542767
A02	Flea-	0.568067
A03	Flea-	0.562867
A04	Flea-	0.692967
A05	Flea-	0.711767
B01	Flea+	0.249867
B02	Flea+	0.242433
B03	Flea+	0.2435
B04	Flea+	0.429767
B05	Flea+	0.1228

## Sheet: Figure 4c
Figure 4c	Immunofluorescence
sampleID	Group	TUNEL
A01	Flea-	0.00166667
A02	Flea-	0.000833333
A03	Flea-	0.00263333
A04	Flea-	0.00283333
A05	Flea-	0.0003
B01	Flea+	0.00816667
B02	Flea+	0.0166333
B03	Flea+	0.0135333
B04	Flea+	0.00856667
B05	Flea+	0.0174

## Sheet: Figure 4e
Figure 4e	Immunofluorescence
SampleID	Group	PSD95
A01	A	0.0013184
A02	A	0.00149541
A03	A	0.0012108
A04	A	0.0015979
A05	A	0.00186597
B01	B	0.000222255
B02	B	0.00027066
B03	B	0.000242282
B04	B	0.000154167
B05	B	0.000133866

[truncated: 36 more sheets: Figure 4f, Figure 4g, Figure 4i, Figure 4k, Figure 4l, Figure 4m, Figure 4n, Figure 5b, Figure 5c, Figure 5d, Figure 5f, Figure 5g, Figure 5h, Figure 6b, Figure 6c, Figure 6d, Figure 6f, Figure 6g, Figure 6i, Figure 3&4&5 WB …]
